# Supplementary material for: Rainforest and cloud forest Scolytodes (Curculionidae, Scolytinae, Hexacolini) from the Arthropods of La Selva inventory in Costa Rica: new species, new synonymy, new records
Source: Zookeys. 2019 Jul 11;863:1–34. doi: 10.3897/zookeys.863.33183 (PMC6639350; doi:10.3897/zookeys.863.33183)
Supplement: XML Treatment for Scolytodes [file zookeys.863.33183-treatment1.xml]

<!DOCTYPE tp:taxon-treatment
  PUBLIC "-//TaxonX//DTD Taxonomic Treatment Publishing DTD v0 20100105//EN" "tax-treatment-NSO.dtd">
<tp:taxon-treatment xmlns:tp="http://www.plazi.org/taxpub"><tp:treatment-meta><kwd-group><label>Taxon classification</label><kwd><named-content xmlns:xlink="http://www.w3.org/1999/xlink" content-type="kingdom">Animalia</named-content></kwd><kwd><named-content xmlns:xlink="http://www.w3.org/1999/xlink" content-type="order">Coleoptera</named-content></kwd><kwd><named-content xmlns:xlink="http://www.w3.org/1999/xlink" content-type="family">Curculionidae</named-content></kwd></kwd-group><mixed-citation publication-type="journal"><person-group><name><surname>Jordal</surname><given-names>Bjarte H.</given-names></name><name><surname>Kirkendall</surname><given-names>Lawrence R.</given-names></name></person-group><article-title>Rainforest and cloud forest <italic><tp:taxon-name><tp:taxon-name-part taxon-name-part-type="genus" reg="Scolytodes">Scolytodes</tp:taxon-name-part></tp:taxon-name></italic> (<tp:taxon-name><tp:taxon-name-part taxon-name-part-type="family">Curculionidae</tp:taxon-name-part></tp:taxon-name>, <tp:taxon-name><tp:taxon-name-part taxon-name-part-type="subfamily">Scolytinae</tp:taxon-name-part></tp:taxon-name>, <tp:taxon-name><tp:taxon-name-part taxon-name-part-type="tribe">Hexacolini</tp:taxon-name-part></tp:taxon-name>) from the Arthropods of La Selva inventory in Costa Rica: new species, new synonymy, new records</article-title><source>Zookeys</source><day>11</day><month>7</month><year>2019</year><volume>863</volume><fpage>1</fpage><lpage>34</lpage><pub-id pub-id-type="doi">10.3897/zookeys.863.33183</pub-id></mixed-citation></tp:treatment-meta><tp:nomenclature><tp:taxon-name>
            <tp:taxon-name-part taxon-name-part-type="genus" reg="Scolytodes">Scolytodes</tp:taxon-name-part>
            <object-id xmlns:xlink="http://www.w3.org/1999/xlink" content-type="zoobank" xlink:type="simple">http://zoobank.org/0745C155-3489-4576-8A9B-8CA2026EFEE2</object-id>
          </tp:taxon-name><tp:taxon-authority>Ferrari</tp:taxon-authority></tp:nomenclature><tp:treatment-sec sec-type="diagnosis" id="SECID0EOHAE"><title>Diagnosis.</title><p><italic><tp:taxon-name><tp:taxon-name-part taxon-name-part-type="genus" reg="Scolytodes">Scolytodes</tp:taxon-name-part></tp:taxon-name></italic> is recognized by the sharply carinate lateral edges of the pronotum, separated procoxae, and protibiae that have two large lateral teeth near the distal end which appear unsocketed (but are actually socketed teeth embedded in cuticle; see fig. 8 in Jordal, 1998b). The eyes are entire or weakly sinuate, and the antennal funicle is 5- or 6-segmented (including the pedicel; see <xref ref-type="bibr" rid="B15">Wood 1982</xref>).</p></tp:treatment-sec><ref-list><ref id="B15"><mixed-citation xmlns:xlink="http://www.w3.org/1999/xlink" xlink:type="simple"><person-group><name name-style="western"><surname>Wood</surname><given-names>SL</given-names></name></person-group> (<year>1982</year>) <article-title>The bark and ambrosia beetles of North and Central America (<tp:taxon-name><tp:taxon-name-part taxon-name-part-type="order">Coleoptera</tp:taxon-name-part></tp:taxon-name>: <tp:taxon-name><tp:taxon-name-part taxon-name-part-type="family">Scolytidae</tp:taxon-name-part></tp:taxon-name>), a taxonomic monograph.</article-title><source>Great Basin Naturalist Memoirs</source><volume>6</volume>: <fpage>1</fpage>–<lpage>1359</lpage>.</mixed-citation></ref></ref-list></tp:taxon-treatment>
