# Supplementary material for: Rainforest and cloud forest Scolytodes (Curculionidae, Scolytinae, Hexacolini) from the Arthropods of La Selva inventory in Costa Rica: new species, new synonymy, new records
Source: Zookeys. 2019 Jul 11;863:1–34. doi: 10.3897/zookeys.863.33183 (PMC6639350; doi:10.3897/zookeys.863.33183)
Supplement: XML Treatment for Scolytodes angulus [file zookeys.863.33183-treatment2.xml]

<!DOCTYPE tp:taxon-treatment
  PUBLIC "-//TaxonX//DTD Taxonomic Treatment Publishing DTD v0 20100105//EN" "tax-treatment-NSO.dtd">
<tp:taxon-treatment xmlns:tp="http://www.plazi.org/taxpub"><tp:treatment-meta><kwd-group><label>Taxon classification</label><kwd><named-content xmlns:xlink="http://www.w3.org/1999/xlink" content-type="kingdom">Animalia</named-content></kwd><kwd><named-content xmlns:xlink="http://www.w3.org/1999/xlink" content-type="order">Coleoptera</named-content></kwd><kwd><named-content xmlns:xlink="http://www.w3.org/1999/xlink" content-type="family">Curculionidae</named-content></kwd></kwd-group><mixed-citation publication-type="journal"><person-group><name><surname>Jordal</surname><given-names>Bjarte H.</given-names></name><name><surname>Kirkendall</surname><given-names>Lawrence R.</given-names></name></person-group><article-title>Rainforest and cloud forest <italic><tp:taxon-name><tp:taxon-name-part taxon-name-part-type="genus" reg="Scolytodes">Scolytodes</tp:taxon-name-part></tp:taxon-name></italic> (<tp:taxon-name><tp:taxon-name-part taxon-name-part-type="family">Curculionidae</tp:taxon-name-part></tp:taxon-name>, <tp:taxon-name><tp:taxon-name-part taxon-name-part-type="subfamily">Scolytinae</tp:taxon-name-part></tp:taxon-name>, <tp:taxon-name><tp:taxon-name-part taxon-name-part-type="tribe">Hexacolini</tp:taxon-name-part></tp:taxon-name>) from the Arthropods of La Selva inventory in Costa Rica: new species, new synonymy, new records</article-title><source>Zookeys</source><day>11</day><month>7</month><year>2019</year><volume>863</volume><fpage>1</fpage><lpage>34</lpage><pub-id pub-id-type="doi">10.3897/zookeys.863.33183</pub-id></mixed-citation></tp:treatment-meta><tp:nomenclature><tp:taxon-name>
            <tp:taxon-name-part taxon-name-part-type="genus" reg="Scolytodes">Scolytodes</tp:taxon-name-part>
            <tp:taxon-name-part taxon-name-part-type="species" reg="angulus">angulus</tp:taxon-name-part>
            <object-id xmlns:xlink="http://www.w3.org/1999/xlink" content-type="zoobank" xlink:type="simple">http://zoobank.org/24302CAD-3CF7-43CF-A093-C7D5A3FA8AA3</object-id>
          </tp:taxon-name><tp:taxon-authority>Jordal &amp; Kirkendall</tp:taxon-authority><tp:taxon-status xmlns:xlink="http://www.w3.org/1999/xlink" xlink:type="simple">sp. nov.</tp:taxon-status><xref ref-type="fig" rid="F1">Figs 1</xref><xref ref-type="fig" rid="F1">, 4</xref><xref ref-type="fig" rid="F1">, 7</xref></tp:nomenclature><tp:treatment-sec sec-type="type material" id="SECID0EUJAE"><title>Type material.</title><p><bold>Holotype, female</bold>: Costa Rica, Puntarena, Monteverde, Estacion Biologica Monteverde, <named-content xmlns:xlink="http://www.w3.org/1999/xlink" content-type="dwc:verbatimCoordinates" xlink:type="simple"><named-content content-type="geo-json" specific-use="{&#34;type&#34;:&#34;Point&#34;,&#34;coordinates&#34;:[-84.815833,10.319444]}" id="NCID0E6JAE" xlink:type="simple">10°19'10"N, 84°48'57"W</named-content></named-content>, 1730 m, 12.VI.2001, R. Anderson, montane forest litter, 2001-107D. Holotype is deposited in <named-content xmlns:xlink="http://www.w3.org/1999/xlink" content-type="dwc:institutional_code" xlink:type="simple">USNM</named-content>.</p></tp:treatment-sec><tp:treatment-sec sec-type="diagnosis" id="SECID0EMKAE"><title>Diagnosis.</title><p>Interstriae 10 sharply elevated to near apex; protibiae with an additional mesal socketed tooth near the mucro. Distinguished from the closely related <italic><tp:taxon-name><tp:taxon-name-part taxon-name-part-type="genus" reg="Scolytodes">S.</tp:taxon-name-part><tp:taxon-name-part taxon-name-part-type="species" reg="erineophilus">erineophilus</tp:taxon-name-part></tp:taxon-name></italic> Wood, 1969, by the densely placed and confused setae on the sutural interstriae and on declivity, and by the acute posterior corners of the pronotum.</p></tp:treatment-sec><tp:treatment-sec sec-type="description" id="SECID0E4KAE"><title>Description female.</title><p>Length 1.7 mm, 2.4 × as long as wide; color brown, with densely placed white setae. <bold><italic>Head.</italic></bold> Eyes weakly sinuate, separated above by 1.6 × their width. Frons generally flattened, slightly bulging on central half; surface on bulging area glabrous, impunctate, transversely wrinkled, around this area densely punctured; vestiture consisting of median long setae in a circle around bulging area, a few more short setae at upper level of eyes. Antennal club with two obliquely procurved sutures marked by setae, segments 1 and 2 corneous, segment 3 setose. Funiculus 6-segmented. <bold><italic>Pronotum</italic></bold> parallel-sided except distinctly expanded laterally in posterior corners; surface reticulate, dull, with shallow tiny punctures on basal fourth, on anterior three-fourths densely asperous. Vestiture consisting of fine erect and recumbent setae (4–0–0). <bold><italic>Elytra</italic></bold> smooth, striae weakly impressed, punctures small, deep, subcontiguous; interstriae approximately 3–5 × as wide as striae, punctures similar to those in striae, strongly confused or in rows. Interstriae 10 sharply elevated to near apex. Vestiture consisting of regular rows of long fine setae on each interstria, becoming spatulate on sutural interstriae, mixed with shorter fine hair-like setae in striae and interstriae. <bold><italic>Legs.</italic></bold> Procoxae separated by 1.0 × and mesocoxae 1.1 × the width of one procoxa. Protibiae very narrow, lateral teeth 1 and 2 sub-equal, with 3–4 additional tiny granules along the edge towards base; an additional mesal socketed tooth near the mucro; protibial mucro short, straight. Meso- and metatibiae with 6 socketed lateral teeth on distal half and third, respectively. <bold><italic>Ventral vestiture.</italic></bold> Setae on metanepisternum bifid or plumose, on metasternum simple.</p></tp:treatment-sec><tp:treatment-sec sec-type="Male" id="SECID0ESLAE"><title>Male.</title><p>Not known.</p></tp:treatment-sec><tp:treatment-sec sec-type="key" id="SECID0EXLAE"><title>Key</title><p>(<xref ref-type="bibr" rid="B15">Wood 1982</xref>). Keys to couplet 41, <italic><tp:taxon-name><tp:taxon-name-part taxon-name-part-type="genus" reg="Scolytodes">S.</tp:taxon-name-part><tp:taxon-name-part taxon-name-part-type="species" reg="erineophilus">erineophilus</tp:taxon-name-part></tp:taxon-name></italic>, but distinguished as noted in the diagnosis.</p></tp:treatment-sec><tp:treatment-sec sec-type="etymology" id="SECID0EMMAE"><title>Etymology.</title><p>The Latin name <italic><tp:taxon-name><tp:taxon-name-part taxon-name-part-type="genus" reg="Scolytodes"/><tp:taxon-name-part taxon-name-part-type="species" reg="angulus">angulus</tp:taxon-name-part></tp:taxon-name></italic> is a masculine noun in apposition meaning corner or angle, referring to the sharp hind corners of the pronotum.</p></tp:treatment-sec><tp:treatment-sec sec-type="biology" id="SECID0E3MAE"><title>Biology and distribution.</title><p>This species is only known from the type locality in Costa Rica, in high altitude cloud forest.</p></tp:treatment-sec><tp:treatment-sec><!--Section generated to contain objects referenced in tp:taxon-treatment.--><fig id="F1" position="float" orientation="portrait"><label>Figures 1–9.</label><caption><p>Dorsal, lateral and frontal view of the female holotype of <bold>1, 4, 7</bold><italic><tp:taxon-name><tp:taxon-name-part taxon-name-part-type="genus" reg="Scolytodes">S.</tp:taxon-name-part><tp:taxon-name-part taxon-name-part-type="species" reg="angulus">angulus</tp:taxon-name-part></tp:taxon-name></italic>, <bold>2, 5, 8</bold><italic><tp:taxon-name><tp:taxon-name-part taxon-name-part-type="genus" reg="Scolytodes">S.</tp:taxon-name-part><tp:taxon-name-part taxon-name-part-type="species" reg="niger">niger</tp:taxon-name-part></tp:taxon-name></italic> and <bold>3, 6, 9</bold><italic><tp:taxon-name><tp:taxon-name-part taxon-name-part-type="genus" reg="Scolytodes">S.</tp:taxon-name-part><tp:taxon-name-part taxon-name-part-type="species" reg="simplex">simplex</tp:taxon-name-part></tp:taxon-name></italic>.</p></caption><graphic xmlns:xlink="http://www.w3.org/1999/xlink" xlink:href="zookeys-863-001-g001.jpg" position="float" orientation="portrait" xlink:type="simple" id="oo_315711.jpg"/></fig></tp:treatment-sec><ref-list><ref id="B15"><mixed-citation xmlns:xlink="http://www.w3.org/1999/xlink" xlink:type="simple"><person-group><name name-style="western"><surname>Wood</surname><given-names>SL</given-names></name></person-group> (<year>1982</year>) <article-title>The bark and ambrosia beetles of North and Central America (<tp:taxon-name><tp:taxon-name-part taxon-name-part-type="order">Coleoptera</tp:taxon-name-part></tp:taxon-name>: <tp:taxon-name><tp:taxon-name-part taxon-name-part-type="family">Scolytidae</tp:taxon-name-part></tp:taxon-name>), a taxonomic monograph.</article-title><source>Great Basin Naturalist Memoirs</source><volume>6</volume>: <fpage>1</fpage>–<lpage>1359</lpage>.</mixed-citation></ref></ref-list></tp:taxon-treatment>
