# Supplementary material for: Rainforest and cloud forest Scolytodes (Curculionidae, Scolytinae, Hexacolini) from the Arthropods of La Selva inventory in Costa Rica: new species, new synonymy, new records
Source: Zookeys. 2019 Jul 11;863:1–34. doi: 10.3897/zookeys.863.33183 (PMC6639350; doi:10.3897/zookeys.863.33183)
Supplement: XML Treatment for Scolytodes niger [file zookeys.863.33183-treatment3.xml]

<!DOCTYPE tp:taxon-treatment
  PUBLIC "-//TaxonX//DTD Taxonomic Treatment Publishing DTD v0 20100105//EN" "tax-treatment-NSO.dtd">
<tp:taxon-treatment xmlns:tp="http://www.plazi.org/taxpub"><tp:treatment-meta><kwd-group><label>Taxon classification</label><kwd><named-content xmlns:xlink="http://www.w3.org/1999/xlink" content-type="kingdom">Animalia</named-content></kwd><kwd><named-content xmlns:xlink="http://www.w3.org/1999/xlink" content-type="order">Coleoptera</named-content></kwd><kwd><named-content xmlns:xlink="http://www.w3.org/1999/xlink" content-type="family">Curculionidae</named-content></kwd></kwd-group><mixed-citation publication-type="journal"><person-group><name><surname>Jordal</surname><given-names>Bjarte H.</given-names></name><name><surname>Kirkendall</surname><given-names>Lawrence R.</given-names></name></person-group><article-title>Rainforest and cloud forest <italic><tp:taxon-name><tp:taxon-name-part taxon-name-part-type="genus" reg="Scolytodes">Scolytodes</tp:taxon-name-part></tp:taxon-name></italic> (<tp:taxon-name><tp:taxon-name-part taxon-name-part-type="family">Curculionidae</tp:taxon-name-part></tp:taxon-name>, <tp:taxon-name><tp:taxon-name-part taxon-name-part-type="subfamily">Scolytinae</tp:taxon-name-part></tp:taxon-name>, <tp:taxon-name><tp:taxon-name-part taxon-name-part-type="tribe">Hexacolini</tp:taxon-name-part></tp:taxon-name>) from the Arthropods of La Selva inventory in Costa Rica: new species, new synonymy, new records</article-title><source>Zookeys</source><day>11</day><month>7</month><year>2019</year><volume>863</volume><fpage>1</fpage><lpage>34</lpage><pub-id pub-id-type="doi">10.3897/zookeys.863.33183</pub-id></mixed-citation></tp:treatment-meta><tp:nomenclature><tp:taxon-name>
            <tp:taxon-name-part taxon-name-part-type="genus" reg="Scolytodes">Scolytodes</tp:taxon-name-part>
            <tp:taxon-name-part taxon-name-part-type="species" reg="niger">niger</tp:taxon-name-part>
            <object-id xmlns:xlink="http://www.w3.org/1999/xlink" content-type="zoobank" xlink:type="simple">http://zoobank.org/C160D713-112C-45F3-8FCB-B3CE555CBA7C</object-id>
          </tp:taxon-name><tp:taxon-authority>Jordal &amp; Kirkendall</tp:taxon-authority><tp:taxon-status xmlns:xlink="http://www.w3.org/1999/xlink" xlink:type="simple">sp. nov.</tp:taxon-status><xref ref-type="fig" rid="F1">Figs 2</xref><xref ref-type="fig" rid="F1">, 5</xref><xref ref-type="fig" rid="F1">, 8</xref></tp:nomenclature><tp:treatment-sec sec-type="type material" id="SECID0EWOAE"><title>Type material.</title><p><bold>Holotype, female</bold>: Costa Rica, Guanacaste prov., Rincon de La Vieja, Las Pailas, 18.II.1996-020A, R. Anderson, <italic><tp:taxon-name><tp:taxon-name-part taxon-name-part-type="genus" reg="Clusia">Clusia</tp:taxon-name-part><tp:taxon-name-part taxon-name-part-type="species" reg="rosea">rosea</tp:taxon-name-part></tp:taxon-name></italic> forest litter. <bold>Allotype male</bold>: Costa Rica, Puntarenas, 11 km SW Est. Biol. Las Cruces, 1450 m, <named-content xmlns:xlink="http://www.w3.org/1999/xlink" content-type="dwc:verbatimCoordinates" xlink:type="simple"><named-content content-type="geo-json" specific-use="{&#34;type&#34;:&#34;Point&#34;,&#34;coordinates&#34;:[-83.030556,8.778611]}" id="NCID0EOPAE" xlink:type="simple">08°46'43"N, 83°01'50"W</named-content></named-content>, 9.VII.1999, R. Anderson, wet cloud forest litter, 99-124E. <bold>Paratypes</bold>: Prov. Heredia, 6 km ENE Vara Blanca, 1950–2050 m, <named-content xmlns:xlink="http://www.w3.org/1999/xlink" content-type="dwc:verbatimCoordinates" xlink:type="simple"><named-content content-type="geo-json" specific-use="{&#34;type&#34;:&#34;Point&#34;,&#34;coordinates&#34;:[-84.116667,10.183333]}" id="NCID0EYPAE" xlink:type="simple">10°11'N, 84°07'W</named-content></named-content>, 21 Feb. 2002, INBio–OET–<abbrev xmlns:xlink="http://www.w3.org/1999/xlink" xlink:title="Arthropods of La Selva" id="ABBRID0E4PAE" xlink:type="simple">ALAS</abbrev> transect, 20/TN/12/005 (INB0003223381) (1); San José prov., Zurquí de Moravia, 1600 m, 30.6.1997, L. Kirkendall, H. Lezama, flight intercept trap (1). Holotype and allotype deposited in <named-content xmlns:xlink="http://www.w3.org/1999/xlink" content-type="dwc:institutional_code" xlink:type="simple">CMNC</named-content>, 1 paratype in <named-content xmlns:xlink="http://www.w3.org/1999/xlink" content-type="dwc:institutional_code" xlink:type="simple">MNCR</named-content>, and 1 paratype in <named-content xmlns:xlink="http://www.w3.org/1999/xlink" content-type="dwc:institutional_code" xlink:type="simple">ZMBN</named-content>.</p></tp:treatment-sec><tp:treatment-sec sec-type="diagnosis" id="SECID0EZQAE"><title>Diagnosis.</title><p>Interstriae 10 carinate to level of ventrite 2; protibiae with an additional mesal tooth near tarsal insertion. Metanepisternum covered with white plumose setae. Very similar to <italic><tp:taxon-name><tp:taxon-name-part taxon-name-part-type="genus" reg="Scolytodes">S.</tp:taxon-name-part><tp:taxon-name-part taxon-name-part-type="species" reg="clusiae">clusiae</tp:taxon-name-part></tp:taxon-name></italic> Wood, 1969, but differs by the smooth and shiny pronotum, the shorter setae in a smaller area in the female frons, and by the distinct, albeit tiny, interstrial punctures.</p></tp:treatment-sec><tp:treatment-sec sec-type="description" id="SECID0EKRAE"><title>Description female.</title><p>Length 1.5 mm, 2.1 × as long as wide; color black. <bold><italic>Head.</italic></bold> Eyes sinuate, separated above by 2.0 × their width. Frons weakly impressed from just above level of antennal insertion to epistoma; surface smooth, densely punctured in impressed area, scattered punctures above, shiny. Vestiture consisting of short setae in impressed area and on epistoma. Antennal club with two sutures marked by shorter setae, segment 1 and 2 corneous, sutures slightly constricted; funiculus 6-segmented. <bold><italic>Pronotum</italic></bold> shiny, with shallow, small, elongated punctures spaced by 2–3 × their diameter (length). Vestiture consisting of 8 erect long setae (4–2–2). <bold><italic>Elytra</italic></bold> generally smooth and shiny; striae not impressed, punctures shallow, tiny, appear elongated but composed by two punctures in one, each pair separated in rows by their length; interstriae 4 × as wide as striae, punctures of same size as in striae, much more separated, mainly in rows. Interstriae 10 carinate to level of ventrite 2. Vestiture consisting of regular rows of erect, interstrial setae of variable thickness, and regularly placed, fine, short, semi-recumbent setae in striae and interstriae, mainly on posterior half. <bold><italic>Legs.</italic></bold> Procoxae broadly separated by 0.9 × and mesocoxae 1.2 × the width of one procoxa. Protibiae slightly broadening distally, lateral teeth 1 and 2 of similar size, with a faint extension of cuticle between them, and with 3–4 additional small, sharp spines or granules along the lateral edge towards base; an additional mesal tooth present near tarsal insertion; protibial mucro obtuse. Meso- and metatibiae with 5 and 6 lateral, socketed, small teeth on distal half and third, respectively. <bold><italic>Ventral vestiture.</italic></bold> Setae on metanepisternum quadrifid to strongly plumose and densely placed, on mesanepisternum mainly trifid, on metasternum mainly simple, some bifid. Sclerolepidia scale-like or plumose.</p></tp:treatment-sec><tp:treatment-sec sec-type="Male" id="SECID0E6RAE"><title>Male.</title><p>1.4–1.6 mm long, 2.0–2.1 × as wide as long. Identical to female, except frons slightly more convex on lower part, with less dense vestiture.</p></tp:treatment-sec><tp:treatment-sec sec-type="key" id="SECID0EESAE"><title>Key</title><p>(<xref ref-type="bibr" rid="B15">Wood 1982</xref>). Keys to couplet 25 with some uncertainty; <italic><tp:taxon-name><tp:taxon-name-part taxon-name-part-type="genus" reg="Scolytodes">S.</tp:taxon-name-part><tp:taxon-name-part taxon-name-part-type="species" reg="clusiae">clusiae</tp:taxon-name-part></tp:taxon-name></italic> in couplet 24 is a better match.</p></tp:treatment-sec><tp:treatment-sec sec-type="etymology" id="SECID0EZSAE"><title>Etymology.</title><p>The Latin name <italic><tp:taxon-name><tp:taxon-name-part taxon-name-part-type="genus" reg="Scolytodes"/><tp:taxon-name-part taxon-name-part-type="species" reg="niger">niger</tp:taxon-name-part></tp:taxon-name></italic> is a masculine adjective, meaning shining black, referring to the dark and shiny appearance of this species.</p></tp:treatment-sec><tp:treatment-sec sec-type="biology" id="SECID0EJTAE"><title>Biology and distribution.</title><p>This species is known from four Costa Rican cloud forest localities – in the northern and southern slopes of Volcan Barva (Braulio Carrillo), the southern slope of Rincon de La Vieja, and close to the Panama border (Las Cruces). Two specimens were collected by flight intercept trapping, and two by leaf litter sifting, one of which from <italic><tp:taxon-name><tp:taxon-name-part taxon-name-part-type="genus" reg="Clusia">Clusia</tp:taxon-name-part></tp:taxon-name></italic> litter.</p></tp:treatment-sec><tp:treatment-sec><!--Section generated to contain objects referenced in tp:taxon-treatment.--><fig id="F1" position="float" orientation="portrait"><label>Figures 1–9.</label><caption><p>Dorsal, lateral and frontal view of the female holotype of <bold>1, 4, 7</bold><italic><tp:taxon-name><tp:taxon-name-part taxon-name-part-type="genus" reg="Scolytodes">S.</tp:taxon-name-part><tp:taxon-name-part taxon-name-part-type="species" reg="angulus">angulus</tp:taxon-name-part></tp:taxon-name></italic>, <bold>2, 5, 8</bold><italic><tp:taxon-name><tp:taxon-name-part taxon-name-part-type="genus" reg="Scolytodes">S.</tp:taxon-name-part><tp:taxon-name-part taxon-name-part-type="species" reg="niger">niger</tp:taxon-name-part></tp:taxon-name></italic> and <bold>3, 6, 9</bold><italic><tp:taxon-name><tp:taxon-name-part taxon-name-part-type="genus" reg="Scolytodes">S.</tp:taxon-name-part><tp:taxon-name-part taxon-name-part-type="species" reg="simplex">simplex</tp:taxon-name-part></tp:taxon-name></italic>.</p></caption><graphic xmlns:xlink="http://www.w3.org/1999/xlink" xlink:href="zookeys-863-001-g001.jpg" position="float" orientation="portrait" xlink:type="simple" id="oo_315711.jpg"/></fig></tp:treatment-sec><ref-list><ref id="B15"><mixed-citation xmlns:xlink="http://www.w3.org/1999/xlink" xlink:type="simple"><person-group><name name-style="western"><surname>Wood</surname><given-names>SL</given-names></name></person-group> (<year>1982</year>) <article-title>The bark and ambrosia beetles of North and Central America (<tp:taxon-name><tp:taxon-name-part taxon-name-part-type="order">Coleoptera</tp:taxon-name-part></tp:taxon-name>: <tp:taxon-name><tp:taxon-name-part taxon-name-part-type="family">Scolytidae</tp:taxon-name-part></tp:taxon-name>), a taxonomic monograph.</article-title><source>Great Basin Naturalist Memoirs</source><volume>6</volume>: <fpage>1</fpage>–<lpage>1359</lpage>.</mixed-citation></ref></ref-list></tp:taxon-treatment>
