# Supplementary material for: Rainforest and cloud forest Scolytodes (Curculionidae, Scolytinae, Hexacolini) from the Arthropods of La Selva inventory in Costa Rica: new species, new synonymy, new records
Source: Zookeys. 2019 Jul 11;863:1–34. doi: 10.3897/zookeys.863.33183 (PMC6639350; doi:10.3897/zookeys.863.33183)
Supplement: XML Treatment for Scolytodes sufflatus [file zookeys.863.33183-treatment5.xml]

<!DOCTYPE tp:taxon-treatment
  PUBLIC "-//TaxonX//DTD Taxonomic Treatment Publishing DTD v0 20100105//EN" "tax-treatment-NSO.dtd">
<tp:taxon-treatment xmlns:tp="http://www.plazi.org/taxpub"><tp:treatment-meta><kwd-group><label>Taxon classification</label><kwd><named-content xmlns:xlink="http://www.w3.org/1999/xlink" content-type="kingdom">Animalia</named-content></kwd><kwd><named-content xmlns:xlink="http://www.w3.org/1999/xlink" content-type="order">Coleoptera</named-content></kwd><kwd><named-content xmlns:xlink="http://www.w3.org/1999/xlink" content-type="family">Curculionidae</named-content></kwd></kwd-group><mixed-citation publication-type="journal"><person-group><name><surname>Jordal</surname><given-names>Bjarte H.</given-names></name><name><surname>Kirkendall</surname><given-names>Lawrence R.</given-names></name></person-group><article-title>Rainforest and cloud forest <italic><tp:taxon-name><tp:taxon-name-part taxon-name-part-type="genus" reg="Scolytodes">Scolytodes</tp:taxon-name-part></tp:taxon-name></italic> (<tp:taxon-name><tp:taxon-name-part taxon-name-part-type="family">Curculionidae</tp:taxon-name-part></tp:taxon-name>, <tp:taxon-name><tp:taxon-name-part taxon-name-part-type="subfamily">Scolytinae</tp:taxon-name-part></tp:taxon-name>, <tp:taxon-name><tp:taxon-name-part taxon-name-part-type="tribe">Hexacolini</tp:taxon-name-part></tp:taxon-name>) from the Arthropods of La Selva inventory in Costa Rica: new species, new synonymy, new records</article-title><source>Zookeys</source><day>11</day><month>7</month><year>2019</year><volume>863</volume><fpage>1</fpage><lpage>34</lpage><pub-id pub-id-type="doi">10.3897/zookeys.863.33183</pub-id></mixed-citation></tp:treatment-meta><tp:nomenclature><tp:taxon-name>
            <tp:taxon-name-part taxon-name-part-type="genus" reg="Scolytodes">Scolytodes</tp:taxon-name-part>
            <tp:taxon-name-part taxon-name-part-type="species" reg="sufflatus">sufflatus</tp:taxon-name-part>
            <object-id xmlns:xlink="http://www.w3.org/1999/xlink" content-type="zoobank" xlink:type="simple">http://zoobank.org/83A5494B-EA63-4D05-B09E-A689400CDDBE</object-id>
          </tp:taxon-name><tp:taxon-authority>Jordal &amp; Kirkendall</tp:taxon-authority><tp:taxon-status xmlns:xlink="http://www.w3.org/1999/xlink" xlink:type="simple">sp. nov.</tp:taxon-status><xref ref-type="fig" rid="F2">Figs 10</xref><xref ref-type="fig" rid="F2">, 13</xref><xref ref-type="fig" rid="F2">, 16</xref></tp:nomenclature><tp:treatment-sec sec-type="type material" id="SECID0EZ3AE"><title>Type material.</title><p><bold>Holotype female</bold>: Costa Rica, Prov. Heredia, 6 km ENE Vara Blanca, 1950–2050 m, <named-content xmlns:xlink="http://www.w3.org/1999/xlink" content-type="dwc:verbatimCoordinates" xlink:type="simple"><named-content content-type="geo-json" specific-use="{&#34;type&#34;:&#34;Point&#34;,&#34;coordinates&#34;:[-84.116667,10.183333]}" id="NCID0EE4AE" xlink:type="simple">10°11'N, 84°07'W</named-content></named-content>, 21 Apr. 2002, INBio-OET-<abbrev xmlns:xlink="http://www.w3.org/1999/xlink" xlink:title="Arthropods of La Selva" id="ABBRID0EJ4AE" xlink:type="simple">ALAS</abbrev> transect, 20/TN/17/030, INB0003223002. <bold>Allotype male</bold>: Alajuela, PN Volcan Poas, 2500 m, <named-content xmlns:xlink="http://www.w3.org/1999/xlink" content-type="dwc:verbatimCoordinates" xlink:type="simple"><named-content content-type="geo-json" specific-use="{&#34;type&#34;:&#34;Point&#34;,&#34;coordinates&#34;:[-84.233333,10.191667]}" id="NCID0ES4AE" xlink:type="simple">10°11'30"N, 84°14'W</named-content></named-content>, 6.VI.1997, R. Anderson, wet cloud forest litter, RSA 1997-003E. <bold>Paratypes</bold>: same data as holotype, except 22 Mar., 20/TN/08/011, INB0003222886 (1); San José, km 72, Int. Amer. Hwy, 3 km W. Ojo de Agua, 2950 m, <named-content xmlns:xlink="http://www.w3.org/1999/xlink" content-type="dwc:verbatimCoordinates" xlink:type="simple"><named-content content-type="geo-json" specific-use="{&#34;type&#34;:&#34;Point&#34;,&#34;coordinates&#34;:[-83.841667,9.625000]}" id="NCID0E34AE" xlink:type="simple">9°37'30"N, 83°50'30"W</named-content></named-content>, 7.VI.1997, R. Anderson, oak for. Litter, 97-005B (1). Holotype and allotype in <named-content xmlns:xlink="http://www.w3.org/1999/xlink" content-type="dwc:institutional_code" xlink:type="simple">MNCR</named-content>, 1 paratype in <named-content xmlns:xlink="http://www.w3.org/1999/xlink" content-type="dwc:institutional_code" xlink:type="simple">USNM</named-content>, 1 paratype in <named-content xmlns:xlink="http://www.w3.org/1999/xlink" content-type="dwc:institutional_code" xlink:type="simple">ZMBN</named-content>.</p></tp:treatment-sec><tp:treatment-sec sec-type="diagnosis" id="SECID0EZ5AE"><title>Diagnosis.</title><p>Interstriae 10 sharply elevated to level of metacoxae, interstriae 9 sharply elevated from near base to near apex; protibiae with an additional socketed, thin tooth near the mucro, posterior surface of protibia sulcate and strongly reticulate. Distinguished from <italic><tp:taxon-name><tp:taxon-name-part taxon-name-part-type="genus" reg="Scolytodes">S.</tp:taxon-name-part><tp:taxon-name-part taxon-name-part-type="species" reg="radiatus">radiatus</tp:taxon-name-part></tp:taxon-name></italic> by the much smaller punctures on the pronotum, by the paired smaller punctures in elytral striae, and a much longer carinate interstriae 9.</p></tp:treatment-sec><tp:treatment-sec sec-type="description" id="SECID0EK6AE"><title>Description female.</title><p>Length 1.7–1.9 mm, 2.2–2.4 × as long as wide; color black. <bold><italic>Head.</italic></bold> Eyes entire, separated above by 3.1–3.3 × their width. Frons bulging on lower two-thirds, transition to epistoma smooth; surface smooth and shiny, largely impunctate; vestiture consisting of 6–8 scattered long setae near epistoma and eyes. Antennal club with two obliquely procurved sutures densely marked by setae, corneous part of segments 1 and 2 barely visible. Funiculus 5-segmented. <bold><italic>Pronotum</italic></bold> smooth, strongly reticulate, dull, with scattered faint punctures reaching anterior margin. Vestiture consisting of two fine erect median setae along anterior margin (2–0–0), otherwise glabrous. <bold><italic>Elytra</italic></bold> smooth, striae 1 weakly, others not impressed, punctures small, in pairs of two subcontiguous punctures, each pair spaced by the length of each pair; interstriae 4–5 × as wide as striae, single punctures spaced by 5–10 × their diameter, in rows. Interstriae 10 sharply elevated to level of metacoxae; interstriae 9 sharply elevated from near base to near apex. Vestiture consisting of 10 erect long very fine setae, three on each interstria 3, two on each interstria 7. <bold><italic>Legs.</italic></bold> Procoxae separated by 0.4 × and mesocoxae 0.8 × the width of one procoxa. Protibiae broad, posterior surface of protibia sulcate and strongly reticulate; lateral teeth 1 and 2 of sub-equal size, cuticle extending around these, with 3 additional tiny granules along the edge towards base; an additional socketed, thin tooth present near the mucro; protibial mucro curved posteriorly. Meso- and metatibiae with 6–7 thin socketed lateral teeth on distal half and third, respectively. <bold><italic>Ventral vestiture.</italic></bold> Scattered setae on metanepisternum and metasternum long and simple; sclerolepidia large round scales.</p></tp:treatment-sec><tp:treatment-sec sec-type="Male" id="SECID0EAAAG"><title>Male.</title><p>Identical to female. The terminal tergite of two paratypes were examined and revealed separate tergites 7 and 8 (male), and a single broader tergite 7 (female).</p></tp:treatment-sec><tp:treatment-sec sec-type="key" id="SECID0EFAAG"><title>Key</title><p>(<xref ref-type="bibr" rid="B15">Wood 1982</xref>). Keys to couplet 23, but punctures on elytral declivity do not match. If not, it will key to couplet 25a, <italic><tp:taxon-name><tp:taxon-name-part taxon-name-part-type="genus" reg="Scolytodes">S.</tp:taxon-name-part><tp:taxon-name-part taxon-name-part-type="species" reg="radiatus">radiatus</tp:taxon-name-part></tp:taxon-name></italic>.</p></tp:treatment-sec><tp:treatment-sec sec-type="etymology" id="SECID0E1AAG"><title>Etymology.</title><p>The name <italic><tp:taxon-name><tp:taxon-name-part taxon-name-part-type="genus" reg="Scolytodes"/><tp:taxon-name-part taxon-name-part-type="species" reg="sufflatus">sufflatus</tp:taxon-name-part></tp:taxon-name></italic> is a Latin masculine participle, meaning puffed up or inflated, referring to the swollen frons in both sexes.</p></tp:treatment-sec><tp:treatment-sec sec-type="biology" id="SECID0EKBAG"><title>Biology and distribution.</title><p>This species is known from three localities above 2000 m altitude in Costa Rica.</p></tp:treatment-sec><tp:treatment-sec><!--Section generated to contain objects referenced in tp:taxon-treatment.--><fig id="F2" position="float" orientation="portrait"><label>Figures 10–18.</label><caption><p>Dorsal, lateral and frontal view of the female holotype of <bold>10, 13, 16</bold><italic><tp:taxon-name><tp:taxon-name-part taxon-name-part-type="genus" reg="Scolytodes">Scolytodes</tp:taxon-name-part><tp:taxon-name-part taxon-name-part-type="species" reg="sufflatus">sufflatus</tp:taxon-name-part></tp:taxon-name></italic><bold>11, 14, 17</bold><italic><tp:taxon-name><tp:taxon-name-part taxon-name-part-type="genus" reg="Scolytodes">S.</tp:taxon-name-part><tp:taxon-name-part taxon-name-part-type="species" reg="squamatifrons">squamatifrons</tp:taxon-name-part></tp:taxon-name></italic><bold>12, 15, 18</bold><italic><tp:taxon-name><tp:taxon-name-part taxon-name-part-type="genus" reg="Scolytodes">S.</tp:taxon-name-part><tp:taxon-name-part taxon-name-part-type="species" reg="comosus">comosus</tp:taxon-name-part></tp:taxon-name></italic>.</p></caption><graphic xmlns:xlink="http://www.w3.org/1999/xlink" xlink:href="zookeys-863-001-g002.jpg" position="float" orientation="portrait" xlink:type="simple" id="oo_315712.jpg"/></fig></tp:treatment-sec><ref-list><ref id="B15"><mixed-citation xmlns:xlink="http://www.w3.org/1999/xlink" xlink:type="simple"><person-group><name name-style="western"><surname>Wood</surname><given-names>SL</given-names></name></person-group> (<year>1982</year>) <article-title>The bark and ambrosia beetles of North and Central America (<tp:taxon-name><tp:taxon-name-part taxon-name-part-type="order">Coleoptera</tp:taxon-name-part></tp:taxon-name>: <tp:taxon-name><tp:taxon-name-part taxon-name-part-type="family">Scolytidae</tp:taxon-name-part></tp:taxon-name>), a taxonomic monograph.</article-title><source>Great Basin Naturalist Memoirs</source><volume>6</volume>: <fpage>1</fpage>–<lpage>1359</lpage>.</mixed-citation></ref></ref-list></tp:taxon-treatment>
