# Supplementary material for: Rainforest and cloud forest Scolytodes (Curculionidae, Scolytinae, Hexacolini) from the Arthropods of La Selva inventory in Costa Rica: new species, new synonymy, new records
Source: Zookeys. 2019 Jul 11;863:1–34. doi: 10.3897/zookeys.863.33183 (PMC6639350; doi:10.3897/zookeys.863.33183)
Supplement: XML Treatment for Scolytodes squamatifrons [file zookeys.863.33183-treatment6.xml]

<!DOCTYPE tp:taxon-treatment
  PUBLIC "-//TaxonX//DTD Taxonomic Treatment Publishing DTD v0 20100105//EN" "tax-treatment-NSO.dtd">
<tp:taxon-treatment xmlns:tp="http://www.plazi.org/taxpub"><tp:treatment-meta><kwd-group><label>Taxon classification</label><kwd><named-content xmlns:xlink="http://www.w3.org/1999/xlink" content-type="kingdom">Animalia</named-content></kwd><kwd><named-content xmlns:xlink="http://www.w3.org/1999/xlink" content-type="order">Coleoptera</named-content></kwd><kwd><named-content xmlns:xlink="http://www.w3.org/1999/xlink" content-type="family">Curculionidae</named-content></kwd></kwd-group><mixed-citation publication-type="journal"><person-group><name><surname>Jordal</surname><given-names>Bjarte H.</given-names></name><name><surname>Kirkendall</surname><given-names>Lawrence R.</given-names></name></person-group><article-title>Rainforest and cloud forest <italic><tp:taxon-name><tp:taxon-name-part taxon-name-part-type="genus" reg="Scolytodes">Scolytodes</tp:taxon-name-part></tp:taxon-name></italic> (<tp:taxon-name><tp:taxon-name-part taxon-name-part-type="family">Curculionidae</tp:taxon-name-part></tp:taxon-name>, <tp:taxon-name><tp:taxon-name-part taxon-name-part-type="subfamily">Scolytinae</tp:taxon-name-part></tp:taxon-name>, <tp:taxon-name><tp:taxon-name-part taxon-name-part-type="tribe">Hexacolini</tp:taxon-name-part></tp:taxon-name>) from the Arthropods of La Selva inventory in Costa Rica: new species, new synonymy, new records</article-title><source>Zookeys</source><day>11</day><month>7</month><year>2019</year><volume>863</volume><fpage>1</fpage><lpage>34</lpage><pub-id pub-id-type="doi">10.3897/zookeys.863.33183</pub-id></mixed-citation></tp:treatment-meta><tp:nomenclature><tp:taxon-name>
            <tp:taxon-name-part taxon-name-part-type="genus" reg="Scolytodes">Scolytodes</tp:taxon-name-part>
            <tp:taxon-name-part taxon-name-part-type="species" reg="squamatifrons">squamatifrons</tp:taxon-name-part>
            <object-id xmlns:xlink="http://www.w3.org/1999/xlink" content-type="zoobank" xlink:type="simple">http://zoobank.org/B56E6C09-F0EB-4302-8BAA-D799C323B189</object-id>
          </tp:taxon-name><tp:taxon-authority>Jordal &amp; Kirkendall</tp:taxon-authority><tp:taxon-status xmlns:xlink="http://www.w3.org/1999/xlink" xlink:type="simple">sp. nov.</tp:taxon-status><xref ref-type="fig" rid="F2">Figs 11</xref><xref ref-type="fig" rid="F2">, 14</xref><xref ref-type="fig" rid="F2">, 17</xref></tp:nomenclature><tp:treatment-sec sec-type="type material" id="SECID0EEDAG"><title>Type material.</title><p><bold>Holotype, female</bold>: Costa Rica, San José, km 68 PanAmHighway, Tres de Junio Bog, 2600 m, 10.I.1996-001C, R. Anderson, litter ex. Forest adjacent to <italic><tp:taxon-name><tp:taxon-name-part taxon-name-part-type="genus" reg="Sphagnum">Sphagnum</tp:taxon-name-part></tp:taxon-name></italic> bog. Holotype deposited in <named-content xmlns:xlink="http://www.w3.org/1999/xlink" content-type="dwc:institutional_code" xlink:type="simple">USNM</named-content>.</p></tp:treatment-sec><tp:treatment-sec sec-type="diagnosis" id="SECID0E2DAG"><title>Diagnosis.</title><p>Interstriae 10 sharply elevated to level of metacoxa, interstriae 9 sharply elevated from the level of metacoxa to near apex; protibiae with an additional socketed, thin tooth near the mucro, posterior surface of protibiae sulcate and strongly reticulate. Distinguished from <italic><tp:taxon-name><tp:taxon-name-part taxon-name-part-type="genus" reg="Scolytodes">S.</tp:taxon-name-part><tp:taxon-name-part taxon-name-part-type="species" reg="sufflatus">sufflatus</tp:taxon-name-part></tp:taxon-name></italic> by the impressed female frons, the broader eyes which are more closely situated above, by the narrower shape of the body, the shorter elytral setae, and by the shorter carinate part of interstria 9.</p></tp:treatment-sec><tp:treatment-sec sec-type="description" id="SECID0EMEAG"><title>Description female.</title><p>Length 1.5 mm, 2.4 × as long as wide; color black. <bold><italic>Head.</italic></bold> Eyes entire, separated above by 2.3 × their width. Frons generally flat, circularly impressed on median half; surface around impression smooth and shiny, impression with densely set punctures and tiny granules; vestiture in impressed area consisting of densely placed short scale-like setae, on epistoma and near antennal insertion with scant hair-like setae. Antennal club setose, with two obliquely procurved sutures barely discernible. Funiculus 5-segmented. <bold><italic>Pronotum</italic></bold> smooth, strongly reticulate, with scattered faint punctures reaching anterior margin. Vestiture consisting of two fine erect median setae along anterior margin (2–0–0), otherwise glabrous. <bold><italic>Elytra</italic></bold> smooth, striae 1 weakly, others not impressed, punctures small, in pairs of two subcontiguous punctures, each pair spaced by the length of each pair; interstriae 4–5 × as wide as striae, single punctures spaced by 5–10 × their diameter, in rows. Interstriae 10 sharply elevated to level of metacoxa, interstriae 9 sharply elevated from the level of metacoxa to near apex. Vestiture consisting of 4–6 short erect very fine setae, mainly on interstriae 3. <bold><italic>Legs.</italic></bold> Procoxae separated by 0.4 × and mesocoxae 0.8 × the width of one procoxa. Protibiae broad, posterior surface sulcate and strongly reticulate, lateral teeth 1 and 2 of sub-equal size, with cuticle extending between these, with 3 additional tiny granules along the edge towards base; an additional socketed, thin tooth present near the mucro; protibial mucro curved posteriorly. Meso- and metatibiae with 6–7 fine socketed lateral teeth on distal half and third, respectively. <bold><italic>Ventral vestiture.</italic></bold> Scattered setae on metanepisternum and metasternum long and simple; sclerolepidia large round scales.</p></tp:treatment-sec><tp:treatment-sec sec-type="Male" id="SECID0EBFAG"><title>Male.</title><p>Unknown.</p></tp:treatment-sec><tp:treatment-sec sec-type="key" id="SECID0EGFAG"><title>Key</title><p>(<xref ref-type="bibr" rid="B15">Wood 1982</xref>). As for <italic><tp:taxon-name><tp:taxon-name-part taxon-name-part-type="genus" reg="Scolytodes">S.</tp:taxon-name-part><tp:taxon-name-part taxon-name-part-type="species" reg="sufflatus">sufflatus</tp:taxon-name-part></tp:taxon-name></italic>.</p></tp:treatment-sec><tp:treatment-sec sec-type="etymology" id="SECID0E2FAG"><title>Etymology.</title><p>The name <italic><tp:taxon-name><tp:taxon-name-part taxon-name-part-type="genus" reg="Scolytodes"/><tp:taxon-name-part taxon-name-part-type="species" reg="squamatifrons">squamatifrons</tp:taxon-name-part></tp:taxon-name></italic> is composed by the stem of the Latin adjective <italic>squamatus</italic>, meaning scaly, a linking vowel –i, and the noun <italic>frons</italic>, meaning forehead. It is invariable.</p></tp:treatment-sec><tp:treatment-sec sec-type="biology" id="SECID0EPGAG"><title>Biology and distribution.</title><p>This species is known from the type locality at high altitude in Costa Rica.</p></tp:treatment-sec><tp:treatment-sec><!--Section generated to contain objects referenced in tp:taxon-treatment.--><fig id="F2" position="float" orientation="portrait"><label>Figures 10–18.</label><caption><p>Dorsal, lateral and frontal view of the female holotype of <bold>10, 13, 16</bold><italic><tp:taxon-name><tp:taxon-name-part taxon-name-part-type="genus" reg="Scolytodes">Scolytodes</tp:taxon-name-part><tp:taxon-name-part taxon-name-part-type="species" reg="sufflatus">sufflatus</tp:taxon-name-part></tp:taxon-name></italic><bold>11, 14, 17</bold><italic><tp:taxon-name><tp:taxon-name-part taxon-name-part-type="genus" reg="Scolytodes">S.</tp:taxon-name-part><tp:taxon-name-part taxon-name-part-type="species" reg="squamatifrons">squamatifrons</tp:taxon-name-part></tp:taxon-name></italic><bold>12, 15, 18</bold><italic><tp:taxon-name><tp:taxon-name-part taxon-name-part-type="genus" reg="Scolytodes">S.</tp:taxon-name-part><tp:taxon-name-part taxon-name-part-type="species" reg="comosus">comosus</tp:taxon-name-part></tp:taxon-name></italic>.</p></caption><graphic xmlns:xlink="http://www.w3.org/1999/xlink" xlink:href="zookeys-863-001-g002.jpg" position="float" orientation="portrait" xlink:type="simple" id="oo_315712.jpg"/></fig></tp:treatment-sec><ref-list><ref id="B15"><mixed-citation xmlns:xlink="http://www.w3.org/1999/xlink" xlink:type="simple"><person-group><name name-style="western"><surname>Wood</surname><given-names>SL</given-names></name></person-group> (<year>1982</year>) <article-title>The bark and ambrosia beetles of North and Central America (<tp:taxon-name><tp:taxon-name-part taxon-name-part-type="order">Coleoptera</tp:taxon-name-part></tp:taxon-name>: <tp:taxon-name><tp:taxon-name-part taxon-name-part-type="family">Scolytidae</tp:taxon-name-part></tp:taxon-name>), a taxonomic monograph.</article-title><source>Great Basin Naturalist Memoirs</source><volume>6</volume>: <fpage>1</fpage>–<lpage>1359</lpage>.</mixed-citation></ref></ref-list></tp:taxon-treatment>
