# Supplementary material for: Rainforest and cloud forest Scolytodes (Curculionidae, Scolytinae, Hexacolini) from the Arthropods of La Selva inventory in Costa Rica: new species, new synonymy, new records
Source: Zookeys. 2019 Jul 11;863:1–34. doi: 10.3897/zookeys.863.33183 (PMC6639350; doi:10.3897/zookeys.863.33183)
Supplement: XML Treatment for Scolytodes comosus [file zookeys.863.33183-treatment7.xml]

<!DOCTYPE tp:taxon-treatment
  PUBLIC "-//TaxonX//DTD Taxonomic Treatment Publishing DTD v0 20100105//EN" "tax-treatment-NSO.dtd">
<tp:taxon-treatment xmlns:tp="http://www.plazi.org/taxpub"><tp:treatment-meta><kwd-group><label>Taxon classification</label><kwd><named-content xmlns:xlink="http://www.w3.org/1999/xlink" content-type="kingdom">Animalia</named-content></kwd><kwd><named-content xmlns:xlink="http://www.w3.org/1999/xlink" content-type="order">Coleoptera</named-content></kwd><kwd><named-content xmlns:xlink="http://www.w3.org/1999/xlink" content-type="family">Curculionidae</named-content></kwd></kwd-group><mixed-citation publication-type="journal"><person-group><name><surname>Jordal</surname><given-names>Bjarte H.</given-names></name><name><surname>Kirkendall</surname><given-names>Lawrence R.</given-names></name></person-group><article-title>Rainforest and cloud forest <italic><tp:taxon-name><tp:taxon-name-part taxon-name-part-type="genus" reg="Scolytodes">Scolytodes</tp:taxon-name-part></tp:taxon-name></italic> (<tp:taxon-name><tp:taxon-name-part taxon-name-part-type="family">Curculionidae</tp:taxon-name-part></tp:taxon-name>, <tp:taxon-name><tp:taxon-name-part taxon-name-part-type="subfamily">Scolytinae</tp:taxon-name-part></tp:taxon-name>, <tp:taxon-name><tp:taxon-name-part taxon-name-part-type="tribe">Hexacolini</tp:taxon-name-part></tp:taxon-name>) from the Arthropods of La Selva inventory in Costa Rica: new species, new synonymy, new records</article-title><source>Zookeys</source><day>11</day><month>7</month><year>2019</year><volume>863</volume><fpage>1</fpage><lpage>34</lpage><pub-id pub-id-type="doi">10.3897/zookeys.863.33183</pub-id></mixed-citation></tp:treatment-meta><tp:nomenclature><tp:taxon-name>
            <tp:taxon-name-part taxon-name-part-type="genus" reg="Scolytodes">Scolytodes</tp:taxon-name-part>
            <tp:taxon-name-part taxon-name-part-type="species" reg="comosus">comosus</tp:taxon-name-part>
            <object-id xmlns:xlink="http://www.w3.org/1999/xlink" content-type="zoobank" xlink:type="simple">http://zoobank.org/9575F9F8-16CE-45B0-946D-CE371D965F4E</object-id>
          </tp:taxon-name><tp:taxon-authority>Jordal &amp; Kirkendall</tp:taxon-authority><tp:taxon-status xmlns:xlink="http://www.w3.org/1999/xlink" xlink:type="simple">sp. nov.</tp:taxon-status><xref ref-type="fig" rid="F2">Figs 12</xref><xref ref-type="fig" rid="F2">, 15</xref><xref ref-type="fig" rid="F2">, 18</xref></tp:nomenclature><tp:treatment-sec sec-type="type material" id="SECID0EJIAG"><title>Type material.</title><p><bold>Holotype</bold>: Costa Rica, Prov. Heredia, 9 km ENE Vara Blanca, 1450–1550 m, <named-content xmlns:xlink="http://www.w3.org/1999/xlink" content-type="dwc:verbatimCoordinates" xlink:type="simple"><named-content content-type="geo-json" specific-use="{&#34;type&#34;:&#34;Point&#34;,&#34;coordinates&#34;:[-84.100000,10.233333]}" id="NCID0EUIAG" xlink:type="simple">10°14'N, 84°06'W</named-content></named-content>, 11 Apr. 2005, INBio-OET-<abbrev xmlns:xlink="http://www.w3.org/1999/xlink" xlink:title="Arthropods of La Selva" id="ABBRID0EZIAG" xlink:type="simple">ALAS</abbrev> transect, ex <italic><tp:taxon-name><tp:taxon-name-part taxon-name-part-type="genus" reg="Cecropia">Cecropia</tp:taxon-name-part></tp:taxon-name></italic> petiole, 050411. <bold>Paratypes</bold>: Same data as holotype (4); Alajuela Res. For. San Ramon, 25 km NE San Ramon, 20 Nov. 1993, L.R. Kirkendall, ex <italic><tp:taxon-name><tp:taxon-name-part taxon-name-part-type="genus" reg="Cecropia">Cecropia</tp:taxon-name-part><tp:taxon-name-part taxon-name-part-type="species" reg="peltata">peltata</tp:taxon-name-part></tp:taxon-name></italic> petiole (1). Holotype and 2 paratypes deposited in <named-content xmlns:xlink="http://www.w3.org/1999/xlink" content-type="dwc:institutional_code" xlink:type="simple">MNCR</named-content>, 1 paratype in ZMBM, 2 in <named-content xmlns:xlink="http://www.w3.org/1999/xlink" content-type="dwc:institutional_code" xlink:type="simple">USNM</named-content>.</p></tp:treatment-sec><tp:treatment-sec sec-type="diagnosis" id="SECID0EBKAG"><title>Diagnosis.</title><p>Interstriae 10 not elevated; protibiae without additional mesal tooth. Setae on pronotum, and elytral striae and interstriae very long. Distinguished from <italic><tp:taxon-name><tp:taxon-name-part taxon-name-part-type="genus" reg="Scolytodes">S.</tp:taxon-name-part><tp:taxon-name-part taxon-name-part-type="species" reg="punctiferus">punctiferus</tp:taxon-name-part></tp:taxon-name></italic> Wood, 1976 and <italic><tp:taxon-name><tp:taxon-name-part taxon-name-part-type="genus" reg="Scolytodes">S.</tp:taxon-name-part><tp:taxon-name-part taxon-name-part-type="species" reg="punctatus">punctatus</tp:taxon-name-part></tp:taxon-name></italic> (Eggers, 1943) by the longer setae, by the broader body shape and more broadly separated eyes.</p></tp:treatment-sec><tp:treatment-sec sec-type="description" id="SECID0E4KAG"><title>Description male and female.</title><p>Length 1.2–1.4 mm, 1.9 × as long as wide; mature color dark brown. <bold><italic>Head.</italic></bold> Eyes entire, separated above by 2.8 × their width. Frons generally flat, surface impunctate and shiny on median fifth from epistoma to vertex, scattered deep punctures along this line; vestiture consisting of sparse long fine setae in punctured area, pointing medially. Antennal club setose, sutures not discernible, basal part of segment 1 corneous. Funiculus 5-segmented. <bold><italic>Pronotum</italic></bold> smooth, weakly reticulate, subshining, with deep large punctures reaching anterior margin, spaced on average by their diameter. Vestiture consisting of very long fine setae (0–0–0). <bold><italic>Elytra</italic></bold> smooth, striae not impressed, punctures large, deep, spaced by their diameter; interstriae difficult to distinguish from striae, occasionally in rows but largely confused with striae; all punctures on sides slightly raised on anterior margin, appearing granulated in dorsal profile. Interstriae 10 not raised. Vestiture consisting of very long fine setae on interstriae and striae. <bold><italic>Legs.</italic></bold> Procoxae separated by 1.0 × and mesocoxae 1.5 × the width of one procoxa. Protibiae broad, lateral teeth 1 and 2 of sub-equal size, tooth 2 exposed, both teeth extended distally, with a sharp serrated edge running from tooth 2 towards base; protibial mucro large, curved posterior-distally. Meso- and metatibiae with 6 and 7 coarse socketed lateral teeth on distal two-thirds and half, respectively. <bold><italic>Ventral vestiture.</italic></bold> Setae on metanepisternum bifid, on metasternum long and simple; sclerolepidia and setae on epimeron plumose.</p></tp:treatment-sec><tp:treatment-sec sec-type="key" id="SECID0ESLAG"><title>Key</title><p>(<xref ref-type="bibr" rid="B15">Wood 1982</xref>). Keys incorrectly to couplet 7 due to the mesal tooth on protibiae is missing. The same applies to <italic><tp:taxon-name><tp:taxon-name-part taxon-name-part-type="genus" reg="Scolytodes">S.</tp:taxon-name-part><tp:taxon-name-part taxon-name-part-type="species" reg="punctiferus">punctiferus</tp:taxon-name-part></tp:taxon-name></italic>, which is nevertheless placed in couplet 20.</p></tp:treatment-sec><tp:treatment-sec sec-type="etymology" id="SECID0EHMAG"><title>Etymology.</title><p>The name <italic><tp:taxon-name><tp:taxon-name-part taxon-name-part-type="genus" reg="Scolytodes"/><tp:taxon-name-part taxon-name-part-type="species" reg="comosus">comosus</tp:taxon-name-part></tp:taxon-name></italic> is a Latin masculine adjective, meaning long haired, referring to the confused rows of long strial, interstrial, and pronotal setae.</p></tp:treatment-sec><tp:treatment-sec sec-type="biology" id="SECID0EXMAG"><title>Biology and distribution.</title><p>This species is known from two median altitude localities near Volcan Poas in Costa Rica. It was taken from <italic><tp:taxon-name><tp:taxon-name-part taxon-name-part-type="genus" reg="Cecropia">Cecropia</tp:taxon-name-part></tp:taxon-name></italic> petioles in both sites. The species was recorded as <italic><tp:taxon-name><tp:taxon-name-part taxon-name-part-type="genus" reg="Scolytodes">Scolytodes</tp:taxon-name-part></tp:taxon-name></italic> sp. B by <xref ref-type="bibr" rid="B9">Jordal and Kirkendall (1998)</xref>.</p><fig id="F2" position="float" orientation="portrait"><label>Figures 10–18.</label><caption><p>Dorsal, lateral and frontal view of the female holotype of <bold>10, 13, 16</bold><italic><tp:taxon-name><tp:taxon-name-part taxon-name-part-type="genus" reg="Scolytodes">Scolytodes</tp:taxon-name-part><tp:taxon-name-part taxon-name-part-type="species" reg="sufflatus">sufflatus</tp:taxon-name-part></tp:taxon-name></italic><bold>11, 14, 17</bold><italic><tp:taxon-name><tp:taxon-name-part taxon-name-part-type="genus" reg="Scolytodes">S.</tp:taxon-name-part><tp:taxon-name-part taxon-name-part-type="species" reg="squamatifrons">squamatifrons</tp:taxon-name-part></tp:taxon-name></italic><bold>12, 15, 18</bold><italic><tp:taxon-name><tp:taxon-name-part taxon-name-part-type="genus" reg="Scolytodes">S.</tp:taxon-name-part><tp:taxon-name-part taxon-name-part-type="species" reg="comosus">comosus</tp:taxon-name-part></tp:taxon-name></italic>.</p></caption><graphic xmlns:xlink="http://www.w3.org/1999/xlink" xlink:href="zookeys-863-001-g002.jpg" position="float" orientation="portrait" xlink:type="simple" id="oo_315712.jpg"/></fig></tp:treatment-sec><ref-list><ref id="B15"><mixed-citation xmlns:xlink="http://www.w3.org/1999/xlink" xlink:type="simple"><person-group><name name-style="western"><surname>Wood</surname><given-names>SL</given-names></name></person-group> (<year>1982</year>) <article-title>The bark and ambrosia beetles of North and Central America (<tp:taxon-name><tp:taxon-name-part taxon-name-part-type="order">Coleoptera</tp:taxon-name-part></tp:taxon-name>: <tp:taxon-name><tp:taxon-name-part taxon-name-part-type="family">Scolytidae</tp:taxon-name-part></tp:taxon-name>), a taxonomic monograph.</article-title><source>Great Basin Naturalist Memoirs</source><volume>6</volume>: <fpage>1</fpage>–<lpage>1359</lpage>.</mixed-citation></ref><ref id="B9"><mixed-citation xmlns:xlink="http://www.w3.org/1999/xlink" xlink:type="simple"><person-group><name name-style="western"><surname>Jordal</surname><given-names>BH</given-names></name><name name-style="western"><surname>Kirkendall</surname><given-names>LR</given-names></name></person-group> (<year>1998</year>) <article-title>Ecological relationships of a guild of tropical beetles breeding in <italic><tp:taxon-name><tp:taxon-name-part taxon-name-part-type="genus">Cecropia</tp:taxon-name-part></tp:taxon-name></italic> leafstalks in Costa Rica.</article-title><source>Journal of Tropical Ecology</source><volume>14</volume>: <fpage>153</fpage>–<lpage>176</lpage>. <ext-link xlink:type="simple" ext-link-type="doi" xlink:href="10.1017/S0266467498000133">https://doi.org/10.1017/S0266467498000133</ext-link></mixed-citation></ref></ref-list></tp:taxon-treatment>
