# Supplementary material for: Rainforest and cloud forest Scolytodes (Curculionidae, Scolytinae, Hexacolini) from the Arthropods of La Selva inventory in Costa Rica: new species, new synonymy, new records
Source: Zookeys. 2019 Jul 11;863:1–34. doi: 10.3897/zookeys.863.33183 (PMC6639350; doi:10.3897/zookeys.863.33183)
Supplement: XML Treatment for Scolytodes spatulatus [file zookeys.863.33183-treatment8.xml]

<!DOCTYPE tp:taxon-treatment
  PUBLIC "-//TaxonX//DTD Taxonomic Treatment Publishing DTD v0 20100105//EN" "tax-treatment-NSO.dtd">
<tp:taxon-treatment xmlns:tp="http://www.plazi.org/taxpub"><tp:treatment-meta><kwd-group><label>Taxon classification</label><kwd><named-content xmlns:xlink="http://www.w3.org/1999/xlink" content-type="kingdom">Animalia</named-content></kwd><kwd><named-content xmlns:xlink="http://www.w3.org/1999/xlink" content-type="order">Coleoptera</named-content></kwd><kwd><named-content xmlns:xlink="http://www.w3.org/1999/xlink" content-type="family">Curculionidae</named-content></kwd></kwd-group><mixed-citation publication-type="journal"><person-group><name><surname>Jordal</surname><given-names>Bjarte H.</given-names></name><name><surname>Kirkendall</surname><given-names>Lawrence R.</given-names></name></person-group><article-title>Rainforest and cloud forest <italic><tp:taxon-name><tp:taxon-name-part taxon-name-part-type="genus" reg="Scolytodes">Scolytodes</tp:taxon-name-part></tp:taxon-name></italic> (<tp:taxon-name><tp:taxon-name-part taxon-name-part-type="family">Curculionidae</tp:taxon-name-part></tp:taxon-name>, <tp:taxon-name><tp:taxon-name-part taxon-name-part-type="subfamily">Scolytinae</tp:taxon-name-part></tp:taxon-name>, <tp:taxon-name><tp:taxon-name-part taxon-name-part-type="tribe">Hexacolini</tp:taxon-name-part></tp:taxon-name>) from the Arthropods of La Selva inventory in Costa Rica: new species, new synonymy, new records</article-title><source>Zookeys</source><day>11</day><month>7</month><year>2019</year><volume>863</volume><fpage>1</fpage><lpage>34</lpage><pub-id pub-id-type="doi">10.3897/zookeys.863.33183</pub-id></mixed-citation></tp:treatment-meta><tp:nomenclature><tp:taxon-name>
            <tp:taxon-name-part taxon-name-part-type="genus" reg="Scolytodes">Scolytodes</tp:taxon-name-part>
            <tp:taxon-name-part taxon-name-part-type="species" reg="spatulatus">spatulatus</tp:taxon-name-part>
            <object-id xmlns:xlink="http://www.w3.org/1999/xlink" content-type="zoobank" xlink:type="simple">http://zoobank.org/D4ABB6CF-6F5B-463F-A351-3D1E24D1A676</object-id>
          </tp:taxon-name><tp:taxon-authority>Jordal &amp; Kirkendall</tp:taxon-authority><tp:taxon-status xmlns:xlink="http://www.w3.org/1999/xlink" xlink:type="simple">sp. nov.</tp:taxon-status><xref ref-type="fig" rid="F3">Figs 19</xref><xref ref-type="fig" rid="F3">, 22</xref><xref ref-type="fig" rid="F3">, 25</xref></tp:nomenclature><tp:treatment-sec sec-type="type material" id="SECID0EYQAG"><title>Type material.</title><p><bold>Holotype</bold>: Costa Rica, Prov. Heredia, 11 km ESE La Virgen, 250–350 m, <named-content xmlns:xlink="http://www.w3.org/1999/xlink" content-type="dwc:verbatimCoordinates" xlink:type="simple"><named-content content-type="geo-json" specific-use="{&#34;type&#34;:&#34;Point&#34;,&#34;coordinates&#34;:[-84.050000,10.350000]}" id="NCID0EDRAG" xlink:type="simple">10°21'N, 84°03'W</named-content></named-content>, 21 Mar. 2004, INBio-OET-<abbrev xmlns:xlink="http://www.w3.org/1999/xlink" xlink:title="Arthropods of La Selva" id="ABBRID0EIRAG" xlink:type="simple">ALAS</abbrev> transect, Intercept trap 03/TN/14/017, INB0003619017. Holotype deposited in <named-content xmlns:xlink="http://www.w3.org/1999/xlink" content-type="dwc:institutional_code" xlink:type="simple">MNCR</named-content>.</p></tp:treatment-sec><tp:treatment-sec sec-type="diagnosis" id="SECID0EURAG"><title>Diagnosis.</title><p>Interstriae 10 weakly carinate to level of metacoxa, interstriae 9 carinate on posterior half; protibiae without additional mesal tooth. Distinguished from <italic><tp:taxon-name><tp:taxon-name-part taxon-name-part-type="genus" reg="Scolytodes">S.</tp:taxon-name-part><tp:taxon-name-part taxon-name-part-type="species" reg="comosus">comosus</tp:taxon-name-part></tp:taxon-name></italic> by the long spatulate setae on each declivital striae, by the broader shape of the pronotum, the more narrowly separated eyes, and by the plumose setae on the metanepisternum.</p></tp:treatment-sec><tp:treatment-sec sec-type="description" id="SECID0EFSAG"><title>Description, female(?)</title><p>Length 1.3 mm, 2.1 × as long as wide; color dark brown. <bold><italic>Head.</italic></bold> Eyes entire, separated above by 2.1 × their width. Frons generally flat, narrowly impressed just above epistoma, surface irregularly punctured, reticulate; vestiture consisting of sparse long fine setae pointing medially. Antennal club setose, sutures not discernible, basal part of segment 1 corneous. Funiculus possibly 5-segmented. <bold><italic>Pronotum</italic></bold> smooth on posterior half, with shallow punctures spaced by 1–2 × their diameter, on anterior half replaced by low scattered asperities; surface reticulate, subshining. Vestiture consisting of long fine setae (0–0–0). <bold><italic>Elytra</italic></bold> generally smooth, but punctures crenulated; striae not impressed, punctures small, crenulated on the anterior margin, spaced by 1–2 × their diameter; punctures in interstriae similar and entirely confused with those in striae. Interstriae 10 weakly carinate to level of metacoxa, interstriae 9 carinate on posterior half. Vestiture consisting of long fine strial and interstrial setae, with additional spatulate long setae in each striae on declivity. <bold><italic>Legs.</italic></bold> Procoxae separated by 1.0 × and mesocoxae 1.2 × the width of one procoxa. Protibiae broad, lateral tooth 1 as long as 2, tooth 2 exposed and socketed, with additional 2–3 granules along the lateral edge towards base; protibial mucro large, and curved posteriorly. Meso- and metatibiae with 6 socketed lateral teeth on distal half. <bold><italic>Ventral vestiture.</italic></bold> Setae on metanepisternum trifid or plumose, on metasternum long and simple; sclerolepidia and setae on epimeron plumose.</p></tp:treatment-sec><tp:treatment-sec sec-type="key" id="SECID0E1SAG"><title>Key</title><p>(<xref ref-type="bibr" rid="B15">Wood 1982</xref>). Keys to couplet 6 with no match (see <italic><tp:taxon-name><tp:taxon-name-part taxon-name-part-type="genus" reg="Scolytodes">S.</tp:taxon-name-part><tp:taxon-name-part taxon-name-part-type="species" reg="comosus">comosus</tp:taxon-name-part></tp:taxon-name></italic>, above). One should reach couplet 20, near <italic><tp:taxon-name><tp:taxon-name-part taxon-name-part-type="genus" reg="Scolytodes">S.</tp:taxon-name-part><tp:taxon-name-part taxon-name-part-type="species" reg="punctiferus">punctiferus</tp:taxon-name-part></tp:taxon-name></italic>.</p></tp:treatment-sec><tp:treatment-sec sec-type="etymology" id="SECID0E1TAG"><title>Etymology.</title><p>The Latin name <italic><tp:taxon-name><tp:taxon-name-part taxon-name-part-type="genus" reg="Scolytodes"/><tp:taxon-name-part taxon-name-part-type="species" reg="spatulatus">spatulatus</tp:taxon-name-part></tp:taxon-name></italic> is a masculine adjective, meaning spatula-like, referring to the broad tips of the longest setae on declivity.</p></tp:treatment-sec><tp:treatment-sec sec-type="biology" id="SECID0EKUAG"><title>Biology and distribution.</title><p>This species is only known from the type locality in a lowland rain forest site south of La Selva Biological Station.</p></tp:treatment-sec><tp:treatment-sec><!--Section generated to contain objects referenced in tp:taxon-treatment.--><fig id="F3" position="float" orientation="portrait"><label>Figures 19–27.</label><caption><p>Dorsal, lateral and frontal view of the female holotype of <bold>19, 22, 25</bold><italic><tp:taxon-name><tp:taxon-name-part taxon-name-part-type="genus" reg="Scolytodes">Scolytodes</tp:taxon-name-part><tp:taxon-name-part taxon-name-part-type="species" reg="spatulatus">spatulatus</tp:taxon-name-part></tp:taxon-name></italic><bold>20, 23, 26</bold><italic><tp:taxon-name><tp:taxon-name-part taxon-name-part-type="genus" reg="Scolytodes">S.</tp:taxon-name-part><tp:taxon-name-part taxon-name-part-type="species" reg="seriatus">seriatus</tp:taxon-name-part></tp:taxon-name></italic><bold>21, 24, 27</bold><italic><tp:taxon-name><tp:taxon-name-part taxon-name-part-type="genus" reg="Scolytodes">S.</tp:taxon-name-part><tp:taxon-name-part taxon-name-part-type="species" reg="profundus">profundus</tp:taxon-name-part></tp:taxon-name></italic>.</p></caption><graphic xmlns:xlink="http://www.w3.org/1999/xlink" xlink:href="zookeys-863-001-g003.jpg" position="float" orientation="portrait" xlink:type="simple" id="oo_315713.jpg"/></fig></tp:treatment-sec><ref-list><ref id="B15"><mixed-citation xmlns:xlink="http://www.w3.org/1999/xlink" xlink:type="simple"><person-group><name name-style="western"><surname>Wood</surname><given-names>SL</given-names></name></person-group> (<year>1982</year>) <article-title>The bark and ambrosia beetles of North and Central America (<tp:taxon-name><tp:taxon-name-part taxon-name-part-type="order">Coleoptera</tp:taxon-name-part></tp:taxon-name>: <tp:taxon-name><tp:taxon-name-part taxon-name-part-type="family">Scolytidae</tp:taxon-name-part></tp:taxon-name>), a taxonomic monograph.</article-title><source>Great Basin Naturalist Memoirs</source><volume>6</volume>: <fpage>1</fpage>–<lpage>1359</lpage>.</mixed-citation></ref></ref-list></tp:taxon-treatment>
