# Supplementary material for: Rainforest and cloud forest Scolytodes (Curculionidae, Scolytinae, Hexacolini) from the Arthropods of La Selva inventory in Costa Rica: new species, new synonymy, new records
Source: Zookeys. 2019 Jul 11;863:1–34. doi: 10.3897/zookeys.863.33183 (PMC6639350; doi:10.3897/zookeys.863.33183)
Supplement: XML Treatment for Scolytodes seriatus [file zookeys.863.33183-treatment9.xml]

<!DOCTYPE tp:taxon-treatment
  PUBLIC "-//TaxonX//DTD Taxonomic Treatment Publishing DTD v0 20100105//EN" "tax-treatment-NSO.dtd">
<tp:taxon-treatment xmlns:tp="http://www.plazi.org/taxpub"><tp:treatment-meta><kwd-group><label>Taxon classification</label><kwd><named-content xmlns:xlink="http://www.w3.org/1999/xlink" content-type="kingdom">Animalia</named-content></kwd><kwd><named-content xmlns:xlink="http://www.w3.org/1999/xlink" content-type="order">Coleoptera</named-content></kwd><kwd><named-content xmlns:xlink="http://www.w3.org/1999/xlink" content-type="family">Curculionidae</named-content></kwd></kwd-group><mixed-citation publication-type="journal"><person-group><name><surname>Jordal</surname><given-names>Bjarte H.</given-names></name><name><surname>Kirkendall</surname><given-names>Lawrence R.</given-names></name></person-group><article-title>Rainforest and cloud forest <italic><tp:taxon-name><tp:taxon-name-part taxon-name-part-type="genus" reg="Scolytodes">Scolytodes</tp:taxon-name-part></tp:taxon-name></italic> (<tp:taxon-name><tp:taxon-name-part taxon-name-part-type="family">Curculionidae</tp:taxon-name-part></tp:taxon-name>, <tp:taxon-name><tp:taxon-name-part taxon-name-part-type="subfamily">Scolytinae</tp:taxon-name-part></tp:taxon-name>, <tp:taxon-name><tp:taxon-name-part taxon-name-part-type="tribe">Hexacolini</tp:taxon-name-part></tp:taxon-name>) from the Arthropods of La Selva inventory in Costa Rica: new species, new synonymy, new records</article-title><source>Zookeys</source><day>11</day><month>7</month><year>2019</year><volume>863</volume><fpage>1</fpage><lpage>34</lpage><pub-id pub-id-type="doi">10.3897/zookeys.863.33183</pub-id></mixed-citation></tp:treatment-meta><tp:nomenclature><tp:taxon-name>
            <tp:taxon-name-part taxon-name-part-type="genus" reg="Scolytodes">Scolytodes</tp:taxon-name-part>
            <tp:taxon-name-part taxon-name-part-type="species" reg="seriatus">seriatus</tp:taxon-name-part>
            <object-id xmlns:xlink="http://www.w3.org/1999/xlink" content-type="zoobank" xlink:type="simple">http://zoobank.org/5CC0C3CB-F4C7-48C4-8B32-E2E735E86068</object-id>
          </tp:taxon-name><tp:taxon-authority>Jordal &amp; Kirkendall</tp:taxon-authority><tp:taxon-status xmlns:xlink="http://www.w3.org/1999/xlink" xlink:type="simple">sp. nov.</tp:taxon-status><xref ref-type="fig" rid="F3">Figs 20</xref><xref ref-type="fig" rid="F3">, 23</xref><xref ref-type="fig" rid="F3">, 26</xref></tp:nomenclature><tp:treatment-sec sec-type="type material" id="SECID0EEWAG"><title>Type material.</title><p><bold>Holotype, female</bold>: Costa Rica, Prov. Heredia, 6 km ENE Vara Blanca, 1950–2050 m, <named-content xmlns:xlink="http://www.w3.org/1999/xlink" content-type="dwc:verbatimCoordinates" xlink:type="simple"><named-content content-type="geo-json" specific-use="{&#34;type&#34;:&#34;Point&#34;,&#34;coordinates&#34;:[-84.116667,10.183333]}" id="NCID0EPWAG" xlink:type="simple">10°11'N, 84°07'W</named-content></named-content>, 21 Feb. 2002, INBio-OET-<abbrev xmlns:xlink="http://www.w3.org/1999/xlink" xlink:title="Arthropods of La Selva" id="ABBRID0EUWAG" xlink:type="simple">ALAS</abbrev> transect, 20/TN/15/008, INB0003223280. <bold>Allotype, male</bold>: same data as holotype, except 9 Apr., transect 20/M/06/066, INB0003221635. <bold>Paratypes</bold>: same data as holotype except 21 Apr., transect 20/TN/15/028, INB0003223644 (1); 13 Apr., transect 20/RG/DBM/010, INB0003657266 (1). Holotype and allotype deposited in <named-content xmlns:xlink="http://www.w3.org/1999/xlink" content-type="dwc:institutional_code" xlink:type="simple">MNCR</named-content>, 1 paratype in <named-content xmlns:xlink="http://www.w3.org/1999/xlink" content-type="dwc:institutional_code" xlink:type="simple">USNM</named-content>, 1 paratype in <named-content xmlns:xlink="http://www.w3.org/1999/xlink" content-type="dwc:institutional_code" xlink:type="simple">ZMBN</named-content>.</p></tp:treatment-sec><tp:treatment-sec sec-type="diagnosis" id="SECID0EUXAG"><title>Diagnosis.</title><p>Interstriae 10 sharply carinate to near apex; protibiae with a tiny, sharp, additional mesal tooth near tarsal insertion. Distinguished from <italic><tp:taxon-name><tp:taxon-name-part taxon-name-part-type="genus" reg="Scolytodes">S.</tp:taxon-name-part><tp:taxon-name-part taxon-name-part-type="species" reg="clusiacolens">clusiacolens</tp:taxon-name-part></tp:taxon-name></italic> Wood, 1967 and <italic><tp:taxon-name><tp:taxon-name-part taxon-name-part-type="genus" reg="Scolytodes">S.</tp:taxon-name-part><tp:taxon-name-part taxon-name-part-type="species" reg="prolatus">prolatus</tp:taxon-name-part></tp:taxon-name></italic> Jordal, 2018 by the stouter body shape and subobovate elytra, by the smaller body size, and by the regular placement of fine setae only on interstriae 3, 5, 7 and 9.</p></tp:treatment-sec><tp:treatment-sec sec-type="description" id="SECID0EQYAG"><title>Description female.</title><p>Length 2.1–2.3 mm, 2.3–2.4 × as long as wide; color black. <bold><italic>Head.</italic></bold> Eyes entire, separated above by 2.5–3.0 × their width. Frons impressed on a semi-circular area from just below upper level of eyes to epistoma, surface finely, densely punctured, finely reticulate; vestiture consisting of fine short setae. Antennal club with two obliquely procurved sutures marked by white setae, segment 1 and 2 mainly corneous, segment 3 setose. Funiculus 6-segmented. <bold><italic>Pronotum</italic></bold> smooth, finely reticulate, with fine punctures spaced by 1–2 × their diameter. Vestiture consisting of six erect long setae (4–2–0). <bold><italic>Elytra</italic></bold> smooth, shiny, striae distinctly impressed, punctures in rows spaced by 2 × their diameter; punctures in interstriae in irregular rows, shallow, smaller and more widely spaced. Interstriae 10 sharply carinate to near apex. Vestiture consisting of erect long setae, on interstriae 3, 5, 7 and 9. <bold><italic>Legs.</italic></bold> Procoxae separated by 0.5 × and mesocoxae 0.9 × the width of one procoxa. Protibiae narrow, lateral teeth 1 and 2 of sub-equal length, with 4–5 additional sharp small teeth along the lateral edge towards base; a tiny, sharp, additional mesal tooth present near tarsal insertion; protibial mucro short and curved, almost obtuse. Meso- and metatibiae with 6–7 small socketed lateral teeth on distal half and third, respectively. <bold><italic>Ventral vestiture.</italic></bold> Setae on metanepisternum trifid or bifid, on metasternum long and simple; sclerolepidia rounded scales.</p></tp:treatment-sec><tp:treatment-sec sec-type="Male" id="SECID0EFZAG"><title>Male.</title><p>Similar to female except frons convex, with distinct abrupt impression on epistoma; eyes separated above by 3.3–3.6 × width of the eye; vestiture on frons consisting of few short setae.</p></tp:treatment-sec><tp:treatment-sec sec-type="key" id="SECID0EKZAG"><title>Key</title><p>(<xref ref-type="bibr" rid="B15">Wood 1982</xref>). Keys to couplet 6 but do not match due to the combination of a long interstriae 10 and the presence of a mesal protibial tooth. The same applies to <italic><tp:taxon-name><tp:taxon-name-part taxon-name-part-type="genus" reg="Scolytodes">S.</tp:taxon-name-part><tp:taxon-name-part taxon-name-part-type="species" reg="clusiacolens">clusiacolens</tp:taxon-name-part></tp:taxon-name></italic>, its closest relative.</p></tp:treatment-sec><tp:treatment-sec sec-type="etymology" id="SECID0E6ZAG"><title>Etymology.</title><p>The Latin name <italic><tp:taxon-name><tp:taxon-name-part taxon-name-part-type="genus" reg="Scolytodes"/><tp:taxon-name-part taxon-name-part-type="species" reg="seriatus">seriatus</tp:taxon-name-part></tp:taxon-name></italic> is a Latin masculine adjective meaning seriate, referring to the deeply impressed rows of closely set punctures in the striae.</p></tp:treatment-sec><tp:treatment-sec sec-type="biology" id="SECID0EP1AG"><title>Biology and distribution.</title><p>This species is only known from the type locality in Costa Rica at high altitude.</p></tp:treatment-sec><tp:treatment-sec><!--Section generated to contain objects referenced in tp:taxon-treatment.--><fig id="F3" position="float" orientation="portrait"><label>Figures 19–27.</label><caption><p>Dorsal, lateral and frontal view of the female holotype of <bold>19, 22, 25</bold><italic><tp:taxon-name><tp:taxon-name-part taxon-name-part-type="genus" reg="Scolytodes">Scolytodes</tp:taxon-name-part><tp:taxon-name-part taxon-name-part-type="species" reg="spatulatus">spatulatus</tp:taxon-name-part></tp:taxon-name></italic><bold>20, 23, 26</bold><italic><tp:taxon-name><tp:taxon-name-part taxon-name-part-type="genus" reg="Scolytodes">S.</tp:taxon-name-part><tp:taxon-name-part taxon-name-part-type="species" reg="seriatus">seriatus</tp:taxon-name-part></tp:taxon-name></italic><bold>21, 24, 27</bold><italic><tp:taxon-name><tp:taxon-name-part taxon-name-part-type="genus" reg="Scolytodes">S.</tp:taxon-name-part><tp:taxon-name-part taxon-name-part-type="species" reg="profundus">profundus</tp:taxon-name-part></tp:taxon-name></italic>.</p></caption><graphic xmlns:xlink="http://www.w3.org/1999/xlink" xlink:href="zookeys-863-001-g003.jpg" position="float" orientation="portrait" xlink:type="simple" id="oo_315713.jpg"/></fig></tp:treatment-sec><ref-list><ref id="B15"><mixed-citation xmlns:xlink="http://www.w3.org/1999/xlink" xlink:type="simple"><person-group><name name-style="western"><surname>Wood</surname><given-names>SL</given-names></name></person-group> (<year>1982</year>) <article-title>The bark and ambrosia beetles of North and Central America (<tp:taxon-name><tp:taxon-name-part taxon-name-part-type="order">Coleoptera</tp:taxon-name-part></tp:taxon-name>: <tp:taxon-name><tp:taxon-name-part taxon-name-part-type="family">Scolytidae</tp:taxon-name-part></tp:taxon-name>), a taxonomic monograph.</article-title><source>Great Basin Naturalist Memoirs</source><volume>6</volume>: <fpage>1</fpage>–<lpage>1359</lpage>.</mixed-citation></ref></ref-list></tp:taxon-treatment>
