# Supplementary material for: Rainforest and cloud forest Scolytodes (Curculionidae, Scolytinae, Hexacolini) from the Arthropods of La Selva inventory in Costa Rica: new species, new synonymy, new records
Source: Zookeys. 2019 Jul 11;863:1–34. doi: 10.3897/zookeys.863.33183 (PMC6639350; doi:10.3897/zookeys.863.33183)
Supplement: XML Treatment for Scolytodes profundus [file zookeys.863.33183-treatment10.xml]

<!DOCTYPE tp:taxon-treatment
  PUBLIC "-//TaxonX//DTD Taxonomic Treatment Publishing DTD v0 20100105//EN" "tax-treatment-NSO.dtd">
<tp:taxon-treatment xmlns:tp="http://www.plazi.org/taxpub"><tp:treatment-meta><kwd-group><label>Taxon classification</label><kwd><named-content xmlns:xlink="http://www.w3.org/1999/xlink" content-type="kingdom">Animalia</named-content></kwd><kwd><named-content xmlns:xlink="http://www.w3.org/1999/xlink" content-type="order">Coleoptera</named-content></kwd><kwd><named-content xmlns:xlink="http://www.w3.org/1999/xlink" content-type="family">Curculionidae</named-content></kwd></kwd-group><mixed-citation publication-type="journal"><person-group><name><surname>Jordal</surname><given-names>Bjarte H.</given-names></name><name><surname>Kirkendall</surname><given-names>Lawrence R.</given-names></name></person-group><article-title>Rainforest and cloud forest <italic><tp:taxon-name><tp:taxon-name-part taxon-name-part-type="genus" reg="Scolytodes">Scolytodes</tp:taxon-name-part></tp:taxon-name></italic> (<tp:taxon-name><tp:taxon-name-part taxon-name-part-type="family">Curculionidae</tp:taxon-name-part></tp:taxon-name>, <tp:taxon-name><tp:taxon-name-part taxon-name-part-type="subfamily">Scolytinae</tp:taxon-name-part></tp:taxon-name>, <tp:taxon-name><tp:taxon-name-part taxon-name-part-type="tribe">Hexacolini</tp:taxon-name-part></tp:taxon-name>) from the Arthropods of La Selva inventory in Costa Rica: new species, new synonymy, new records</article-title><source>Zookeys</source><day>11</day><month>7</month><year>2019</year><volume>863</volume><fpage>1</fpage><lpage>34</lpage><pub-id pub-id-type="doi">10.3897/zookeys.863.33183</pub-id></mixed-citation></tp:treatment-meta><tp:nomenclature><tp:taxon-name>
            <tp:taxon-name-part taxon-name-part-type="genus" reg="Scolytodes">Scolytodes</tp:taxon-name-part>
            <tp:taxon-name-part taxon-name-part-type="species" reg="profundus">profundus</tp:taxon-name-part>
            <object-id xmlns:xlink="http://www.w3.org/1999/xlink" content-type="zoobank" xlink:type="simple">http://zoobank.org/EE501239-19BC-43E8-951F-EA32A31F2EB8</object-id>
          </tp:taxon-name><tp:taxon-authority>Jordal &amp; Kirkendall</tp:taxon-authority><tp:taxon-status xmlns:xlink="http://www.w3.org/1999/xlink" xlink:type="simple">sp. nov.</tp:taxon-status><xref ref-type="fig" rid="F3">Figs 21</xref><xref ref-type="fig" rid="F3">, 24</xref><xref ref-type="fig" rid="F3">, 27</xref></tp:nomenclature><tp:treatment-sec sec-type="type material" id="SECID0EJ3AG"><title>Type material.</title><p><bold>Holotype, female</bold>: Costa Rica, Guanacaste, Guanacaste cons. Area, Rincon de La Vieja, Las Pailas, 1650 m, 19.II.1996-021A, R. Anderson, windblown cloud forest ridge litter. <bold>Allotype, male</bold>: same data as holotype. <bold>Paratypes</bold>: Alajuela, PN Volcan Poas, 2500 m, <named-content xmlns:xlink="http://www.w3.org/1999/xlink" content-type="dwc:verbatimCoordinates" xlink:type="simple"><named-content content-type="geo-json" specific-use="{&#34;type&#34;:&#34;Point&#34;,&#34;coordinates&#34;:[-84.233333,10.191667]}" id="NCID0EY3AG" xlink:type="simple">10°11'30"N, 84°14'W</named-content></named-content>, 6.VI.1997, R. Anderson, wet cloud for. litter, 97-003 (4); wet mount. for. <abbrev xmlns:xlink="http://www.w3.org/1999/xlink" xlink:title="flight intercept trap" id="ABBRID0E43AG" xlink:type="simple">FIT</abbrev> 6-28.VI.97, S. &amp; J. Peck, 97-16 (1); Hered. Prov, Cerro Chompipe, 2100 m 10km NNE Heredia, 12–27.VI.97, mont. for. <abbrev xmlns:xlink="http://www.w3.org/1999/xlink" xlink:title="flight intercept trap" id="ABBRID0EB4AG" xlink:type="simple">FIT</abbrev>, S. &amp; J. Peck, 97-21 (1); Prov. Heredia, 6 km ENE Vara Blanca, 1950–2050 m, <named-content xmlns:xlink="http://www.w3.org/1999/xlink" content-type="dwc:verbatimCoordinates" xlink:type="simple"><named-content content-type="geo-json" specific-use="{&#34;type&#34;:&#34;Point&#34;,&#34;coordinates&#34;:[-84.116667,10.183333]}" id="NCID0EI4AG" xlink:type="simple">10°11'N, 84°07'W</named-content></named-content>, 16 Mar. 2002, INBio-OET-<abbrev xmlns:xlink="http://www.w3.org/1999/xlink" xlink:title="Arthropods of La Selva" id="ABBRID0EN4AG" xlink:type="simple">ALAS</abbrev> transect, 20/WF/03/43, INB0003223948 (1); holotype, allotype and 1 paratype in <named-content xmlns:xlink="http://www.w3.org/1999/xlink" content-type="dwc:institutional_code" xlink:type="simple">FSCA</named-content>, 2 paratypes in <named-content xmlns:xlink="http://www.w3.org/1999/xlink" content-type="dwc:institutional_code" xlink:type="simple">USNM</named-content>, 2 paratypes in <named-content xmlns:xlink="http://www.w3.org/1999/xlink" content-type="dwc:institutional_code" xlink:type="simple">ZMBN</named-content>, 2 paratypes in <named-content xmlns:xlink="http://www.w3.org/1999/xlink" content-type="dwc:institutional_code" xlink:type="simple">MNCR</named-content>.</p></tp:treatment-sec><tp:treatment-sec sec-type="diagnosis" id="SECID0ER5AG"><title>Diagnosis.</title><p>Interstriae 10 sharply carinate to near apex; protibiae with a tiny, additional mesal tooth at the base of lateral tooth 2. Distinguished from <italic><tp:taxon-name><tp:taxon-name-part taxon-name-part-type="genus" reg="Scolytodes">S.</tp:taxon-name-part><tp:taxon-name-part taxon-name-part-type="species" reg="seriatus">seriatus</tp:taxon-name-part></tp:taxon-name></italic> by the more elongated shape and narrowly rounded apex of the elytra, by the reticulate pronotum that is constricted on basal one-fourth, and the different female frons.</p></tp:treatment-sec><tp:treatment-sec sec-type="description" id="SECID0EC6AG"><title>Description female.</title><p>Length 2.0–2.2 mm, 2.2–2.4 × as long as wide; color black. <bold><italic>Head.</italic></bold> Eyes entire, separated above by 3.3–3.6 × their width. Frons impressed on a semi-circular area from just below upper level of eyes to epistoma, surface densely punctured, except for a longitudinal median impunctate shiny glabrous band; vestiture consisting of fine short setae in punctured part of impressed area. Antennal club with two obliquely procurved sutures marked by short white setae, segment 1 and 2 mainly corneous, segment 3 setose. Funiculus 6-segmented. <bold><italic>Pronotum</italic></bold> slightly constricted laterally on basal on-fourth, surface smooth, reticulate, with fine punctures spaced by 2–3 × their diameter. Vestiture consisting of six erect long setae (4–2–0). <bold><italic>Elytra</italic></bold> smooth, shiny, striae distinctly impressed, punctures spaced by 2–3 × their diameter; punctures in interstriae confused, smaller and more widely spaced, intermixed with strial punctures. Interstriae 10 sharply carinate to near apex. Vestiture consisting of erect long acuminate setae on interstriae 3, 5, 7 and 9 only. <bold><italic>Legs.</italic></bold> Procoxae separated by 0.6 × and mesocoxae 0.9 × the width of one procoxa. Protibiae narrow, lateral teeth 1 and 2 sub-equal in length, with 5 small granules along the lateral edge towards base; a tiny, additional mesal tooth present at the base of lateral tooth 2; protibial mucro obtuse. Meso- and metatibiae with 6 small socketed lateral teeth on distal half and distal third, respectively. <bold><italic>Ventral vestiture.</italic></bold> Setae on metanepisternum bifid, on metasternum long and simple; sclerolepidia small rounded scales.</p></tp:treatment-sec><tp:treatment-sec sec-type="Male" id="SECID0EX6AG"><title>Male.</title><p>Similar to female, except frons convex, with distinct abrupt impression on epistoma; eyes separated above by 3.9–4.1 × the width of eye; vestiture of frons consisting of a few short setae.</p></tp:treatment-sec><tp:treatment-sec sec-type="key" id="SECID0E36AG"><title>Key</title><p>(<xref ref-type="bibr" rid="B15">Wood 1982</xref>). Keys to couplet 6 but does not match (long interstriae 10, presence of mesal protibial tooth). The same applies to <italic><tp:taxon-name><tp:taxon-name-part taxon-name-part-type="genus" reg="Scolytodes">S.</tp:taxon-name-part><tp:taxon-name-part taxon-name-part-type="species" reg="clusiacolens">clusiacolens</tp:taxon-name-part></tp:taxon-name></italic> and <italic><tp:taxon-name><tp:taxon-name-part taxon-name-part-type="genus" reg="Scolytodes">S.</tp:taxon-name-part><tp:taxon-name-part taxon-name-part-type="species" reg="seriatus">seriatus</tp:taxon-name-part></tp:taxon-name></italic>, presumably the closest relatives.</p></tp:treatment-sec><tp:treatment-sec sec-type="etymology" id="SECID0E3ABG"><title>Etymology.</title><p>The Latin name <italic><tp:taxon-name><tp:taxon-name-part taxon-name-part-type="genus" reg="Scolytodes"/><tp:taxon-name-part taxon-name-part-type="species" reg="profundus">profundus</tp:taxon-name-part></tp:taxon-name></italic> is a masculine adjective, meaning deep or profound, referring to the deeply impressed striae comprising relatively small but densely placed punctures.</p></tp:treatment-sec><tp:treatment-sec sec-type="biology" id="SECID0EMBBG"><title>Biology and distribution.</title><p>This species is known from several upper cloud forest localities in Costa Rica. One specimen was reared from sifted litter samples (miniWinkler method).</p><fig id="F3" position="float" orientation="portrait"><label>Figures 19–27.</label><caption><p>Dorsal, lateral and frontal view of the female holotype of <bold>19, 22, 25</bold><italic><tp:taxon-name><tp:taxon-name-part taxon-name-part-type="genus" reg="Scolytodes">Scolytodes</tp:taxon-name-part><tp:taxon-name-part taxon-name-part-type="species" reg="spatulatus">spatulatus</tp:taxon-name-part></tp:taxon-name></italic><bold>20, 23, 26</bold><italic><tp:taxon-name><tp:taxon-name-part taxon-name-part-type="genus" reg="Scolytodes">S.</tp:taxon-name-part><tp:taxon-name-part taxon-name-part-type="species" reg="seriatus">seriatus</tp:taxon-name-part></tp:taxon-name></italic><bold>21, 24, 27</bold><italic><tp:taxon-name><tp:taxon-name-part taxon-name-part-type="genus" reg="Scolytodes">S.</tp:taxon-name-part><tp:taxon-name-part taxon-name-part-type="species" reg="profundus">profundus</tp:taxon-name-part></tp:taxon-name></italic>.</p></caption><graphic xmlns:xlink="http://www.w3.org/1999/xlink" xlink:href="zookeys-863-001-g003.jpg" position="float" orientation="portrait" xlink:type="simple" id="oo_315713.jpg"/></fig></tp:treatment-sec><ref-list><ref id="B15"><mixed-citation xmlns:xlink="http://www.w3.org/1999/xlink" xlink:type="simple"><person-group><name name-style="western"><surname>Wood</surname><given-names>SL</given-names></name></person-group> (<year>1982</year>) <article-title>The bark and ambrosia beetles of North and Central America (<tp:taxon-name><tp:taxon-name-part taxon-name-part-type="order">Coleoptera</tp:taxon-name-part></tp:taxon-name>: <tp:taxon-name><tp:taxon-name-part taxon-name-part-type="family">Scolytidae</tp:taxon-name-part></tp:taxon-name>), a taxonomic monograph.</article-title><source>Great Basin Naturalist Memoirs</source><volume>6</volume>: <fpage>1</fpage>–<lpage>1359</lpage>.</mixed-citation></ref></ref-list></tp:taxon-treatment>
