# Supplementary material for: Rainforest and cloud forest Scolytodes (Curculionidae, Scolytinae, Hexacolini) from the Arthropods of La Selva inventory in Costa Rica: new species, new synonymy, new records
Source: Zookeys. 2019 Jul 11;863:1–34. doi: 10.3897/zookeys.863.33183 (PMC6639350; doi:10.3897/zookeys.863.33183)
Supplement: XML Treatment for Scolytodes catinus [file zookeys.863.33183-treatment11.xml]

<!DOCTYPE tp:taxon-treatment
  PUBLIC "-//TaxonX//DTD Taxonomic Treatment Publishing DTD v0 20100105//EN" "tax-treatment-NSO.dtd">
<tp:taxon-treatment xmlns:tp="http://www.plazi.org/taxpub"><tp:treatment-meta><kwd-group><label>Taxon classification</label><kwd><named-content xmlns:xlink="http://www.w3.org/1999/xlink" content-type="kingdom">Animalia</named-content></kwd><kwd><named-content xmlns:xlink="http://www.w3.org/1999/xlink" content-type="order">Coleoptera</named-content></kwd><kwd><named-content xmlns:xlink="http://www.w3.org/1999/xlink" content-type="family">Curculionidae</named-content></kwd></kwd-group><mixed-citation publication-type="journal"><person-group><name><surname>Jordal</surname><given-names>Bjarte H.</given-names></name><name><surname>Kirkendall</surname><given-names>Lawrence R.</given-names></name></person-group><article-title>Rainforest and cloud forest <italic><tp:taxon-name><tp:taxon-name-part taxon-name-part-type="genus" reg="Scolytodes">Scolytodes</tp:taxon-name-part></tp:taxon-name></italic> (<tp:taxon-name><tp:taxon-name-part taxon-name-part-type="family">Curculionidae</tp:taxon-name-part></tp:taxon-name>, <tp:taxon-name><tp:taxon-name-part taxon-name-part-type="subfamily">Scolytinae</tp:taxon-name-part></tp:taxon-name>, <tp:taxon-name><tp:taxon-name-part taxon-name-part-type="tribe">Hexacolini</tp:taxon-name-part></tp:taxon-name>) from the Arthropods of La Selva inventory in Costa Rica: new species, new synonymy, new records</article-title><source>Zookeys</source><day>11</day><month>7</month><year>2019</year><volume>863</volume><fpage>1</fpage><lpage>34</lpage><pub-id pub-id-type="doi">10.3897/zookeys.863.33183</pub-id></mixed-citation></tp:treatment-meta><tp:nomenclature><tp:taxon-name>
            <tp:taxon-name-part taxon-name-part-type="genus" reg="Scolytodes">Scolytodes</tp:taxon-name-part>
            <tp:taxon-name-part taxon-name-part-type="species" reg="catinus">catinus</tp:taxon-name-part>
            <object-id xmlns:xlink="http://www.w3.org/1999/xlink" content-type="zoobank" xlink:type="simple">http://zoobank.org/91F7BCD1-0E37-4B71-A04B-624043DE576D</object-id>
          </tp:taxon-name><tp:taxon-authority>Jordal &amp; Kirkendall</tp:taxon-authority><tp:taxon-status xmlns:xlink="http://www.w3.org/1999/xlink" xlink:type="simple">sp. nov.</tp:taxon-status><xref ref-type="fig" rid="F4">Figs 28</xref><xref ref-type="fig" rid="F4">, 31</xref><xref ref-type="fig" rid="F4">, 34</xref></tp:nomenclature><tp:treatment-sec sec-type="type material" id="SECID0E1EBG"><title>Type material.</title><p><bold>Holotype, female</bold>: Costa Rica, Heredia, near Virgen de Socorro, <named-content xmlns:xlink="http://www.w3.org/1999/xlink" content-type="dwc:verbatimCoordinates" xlink:type="simple"><named-content content-type="geo-json" specific-use="{&#34;type&#34;:&#34;Point&#34;,&#34;coordinates&#34;:[-84.125000,10.240000]}" id="NCID0EFFBG" xlink:type="simple">10°14.4'N, 84°07.5'W</named-content></named-content>, 1475 m, 11 Apr. 2005, L. Kirkendall #050411-1, 8 mm diameter <italic><tp:taxon-name><tp:taxon-name-part taxon-name-part-type="genus" reg="Clusia">Clusia</tp:taxon-name-part></tp:taxon-name></italic> branch. <bold>Allotype, male</bold>: same data as holotype. <bold>Paratypes</bold>: same data as holotype (3). Holotype, allotype, 1 paratype deposited in <named-content xmlns:xlink="http://www.w3.org/1999/xlink" content-type="dwc:institutional_code" xlink:type="simple">MNCR</named-content>, 1 paratype in <named-content xmlns:xlink="http://www.w3.org/1999/xlink" content-type="dwc:institutional_code" xlink:type="simple">ZMBN</named-content>, 1 paratype in <named-content xmlns:xlink="http://www.w3.org/1999/xlink" content-type="dwc:institutional_code" xlink:type="simple">USNM</named-content>.</p></tp:treatment-sec><tp:treatment-sec sec-type="diagnosis" id="SECID0ENGBG"><title>Diagnosis.</title><p>Interstriae 10 weakly carinate to just before level of metacoxa; protibiae with a tiny, additional mesal tooth at the base of lateral tooth 2. Pronotum asperate on anterior third. Metanepisternum with a row of characteristic, broad, plumose setae. Distinguished from <italic><tp:taxon-name><tp:taxon-name-part taxon-name-part-type="genus" reg="Scolytodes">S.</tp:taxon-name-part><tp:taxon-name-part taxon-name-part-type="species" reg="pumilus">pumilus</tp:taxon-name-part></tp:taxon-name></italic> Wood, 1969, by the lack of interstrial punctures, less abundant vestiture of the female frons, and the different setae on the metanepisternum.</p></tp:treatment-sec><tp:treatment-sec sec-type="description" id="SECID0E5GBG"><title>Description female.</title><p>Length 1.7–1.8 mm, 2.6–2.7 × as long as wide; color black. <bold><italic>Head.</italic></bold> Eyes sinuate, separated above by 2.5–2.6 × their width. Frons weakly impressed on a semi-circular area on median half on lower two-thirds, surface in impressed area punctured, reticulate, dull, vertex shiny, with scant fine punctures; vestiture consisting of fine short setae in impressed area. Antennal club with two obliquely recurved sutures (posterior side procurved) marked by white setae, segment 1 and 2 corneous. Funiculus 5-segmented, segments very short, disc-like. <bold><italic>Pronotum</italic></bold> reticulate, with fine punctures on posterior two-thirds spaced by 3–4 × their diameter, replaced on anterior one-third by fine asperities. Vestiture consisting of six erect long setae (4–2–0). <bold><italic>Elytra</italic></bold> smooth, shiny, striae not impressed, punctures tiny, spaced by 2–3 × their diameter, with additional microscopic puncture associated near each main puncture; punctures in interstriae absent. Interstriae 10 weakly carinate to just before level of metacoxa. Vestiture consisting of ca 20 erect long setae on odd-numbered interstriae. <bold><italic>Legs.</italic></bold> Procoxae separated by 0.8 × and mesocoxae 1.1 × the width of one procoxa. Protibiae broadening apically, lateral teeth 1 and 2 of sub-equal size, with 3–6 additional small granules along the lateral edge towards base; a tiny, additional mesal tooth present at the base of lateral tooth 2; protibial mucro obtuse. Meso- and metatibiae with 6 and 5 small socketed lateral teeth on distal half and third, respectively. <bold><italic>Ventral vestiture.</italic></bold> Setae on metanepisternum broadly plumose, on metasternum long and simple; sclerolepidia small, round scales.</p></tp:treatment-sec><tp:treatment-sec sec-type="Male" id="SECID0ETHBG"><title>Male.</title><p>Similar to female, except frons convex, with slight impression on epistoma; vestiture consisting of a few setae on epistoma.</p></tp:treatment-sec><tp:treatment-sec sec-type="key" id="SECID0EYHBG"><title>Key</title><p>(<xref ref-type="bibr" rid="B15">Wood 1982</xref>). Keys to couplet 53, <italic><tp:taxon-name><tp:taxon-name-part taxon-name-part-type="genus" reg="Scolytodes">S.</tp:taxon-name-part><tp:taxon-name-part taxon-name-part-type="species" reg="pumilus">pumilus</tp:taxon-name-part></tp:taxon-name></italic>, but differs as indicated in the diagnosis.</p></tp:treatment-sec><tp:treatment-sec sec-type="etymology" id="SECID0ENIBG"><title>Etymology.</title><p>The Latin name <italic><tp:taxon-name><tp:taxon-name-part taxon-name-part-type="genus" reg="Scolytodes"/><tp:taxon-name-part taxon-name-part-type="species" reg="catinus">catinus</tp:taxon-name-part></tp:taxon-name></italic> is a masculine noun meaning plate or bowl, referring to the smoothly impressed female frons. It is invariable.</p></tp:treatment-sec><tp:treatment-sec sec-type="biology" id="SECID0E4IBG"><title>Biology and distribution.</title><p>This species is only known from the type locality at medium altitude in Costa Rica. Specimens were collected from a thin dead branch on a live <italic><tp:taxon-name><tp:taxon-name-part taxon-name-part-type="genus" reg="Clusia">Clusia</tp:taxon-name-part></tp:taxon-name></italic> tree along with individuals of the smaller species <italic><tp:taxon-name><tp:taxon-name-part taxon-name-part-type="genus" reg="Scolytodes">S.</tp:taxon-name-part><tp:taxon-name-part taxon-name-part-type="species" reg="callosus">callosus</tp:taxon-name-part></tp:taxon-name></italic> Jordal and Kirkendall (described below).</p></tp:treatment-sec><tp:treatment-sec><!--Section generated to contain objects referenced in tp:taxon-treatment.--><fig id="F4" position="float" orientation="portrait"><label>Figures 28–36.</label><caption><p>Dorsal, lateral and frontal view of the female holotype of <bold>28, 31, 34</bold><italic><tp:taxon-name><tp:taxon-name-part taxon-name-part-type="genus" reg="Scolytodes">Scolytodes</tp:taxon-name-part><tp:taxon-name-part taxon-name-part-type="species" reg="catinus">catinus</tp:taxon-name-part></tp:taxon-name></italic><bold>29, 32, 35</bold><italic><tp:taxon-name><tp:taxon-name-part taxon-name-part-type="genus" reg="Scolytodes">S.</tp:taxon-name-part><tp:taxon-name-part taxon-name-part-type="species" reg="fimbriatus">fimbriatus</tp:taxon-name-part></tp:taxon-name></italic><bold>30, 33, 36</bold><italic><tp:taxon-name><tp:taxon-name-part taxon-name-part-type="genus" reg="Scolytodes">S.</tp:taxon-name-part><tp:taxon-name-part taxon-name-part-type="species" reg="sulcifrons">sulcifrons</tp:taxon-name-part></tp:taxon-name></italic>.</p></caption><graphic xmlns:xlink="http://www.w3.org/1999/xlink" xlink:href="zookeys-863-001-g004.jpg" position="float" orientation="portrait" xlink:type="simple" id="oo_315714.jpg"/></fig></tp:treatment-sec><ref-list><ref id="B15"><mixed-citation xmlns:xlink="http://www.w3.org/1999/xlink" xlink:type="simple"><person-group><name name-style="western"><surname>Wood</surname><given-names>SL</given-names></name></person-group> (<year>1982</year>) <article-title>The bark and ambrosia beetles of North and Central America (<tp:taxon-name><tp:taxon-name-part taxon-name-part-type="order">Coleoptera</tp:taxon-name-part></tp:taxon-name>: <tp:taxon-name><tp:taxon-name-part taxon-name-part-type="family">Scolytidae</tp:taxon-name-part></tp:taxon-name>), a taxonomic monograph.</article-title><source>Great Basin Naturalist Memoirs</source><volume>6</volume>: <fpage>1</fpage>–<lpage>1359</lpage>.</mixed-citation></ref></ref-list></tp:taxon-treatment>
