# Supplementary material for: Rainforest and cloud forest Scolytodes (Curculionidae, Scolytinae, Hexacolini) from the Arthropods of La Selva inventory in Costa Rica: new species, new synonymy, new records
Source: Zookeys. 2019 Jul 11;863:1–34. doi: 10.3897/zookeys.863.33183 (PMC6639350; doi:10.3897/zookeys.863.33183)
Supplement: XML Treatment for Scolytodes fimbriatus [file zookeys.863.33183-treatment12.xml]

<!DOCTYPE tp:taxon-treatment
  PUBLIC "-//TaxonX//DTD Taxonomic Treatment Publishing DTD v0 20100105//EN" "tax-treatment-NSO.dtd">
<tp:taxon-treatment xmlns:tp="http://www.plazi.org/taxpub"><tp:treatment-meta><kwd-group><label>Taxon classification</label><kwd><named-content xmlns:xlink="http://www.w3.org/1999/xlink" content-type="kingdom">Animalia</named-content></kwd><kwd><named-content xmlns:xlink="http://www.w3.org/1999/xlink" content-type="order">Coleoptera</named-content></kwd><kwd><named-content xmlns:xlink="http://www.w3.org/1999/xlink" content-type="family">Curculionidae</named-content></kwd></kwd-group><mixed-citation publication-type="journal"><person-group><name><surname>Jordal</surname><given-names>Bjarte H.</given-names></name><name><surname>Kirkendall</surname><given-names>Lawrence R.</given-names></name></person-group><article-title>Rainforest and cloud forest <italic><tp:taxon-name><tp:taxon-name-part taxon-name-part-type="genus" reg="Scolytodes">Scolytodes</tp:taxon-name-part></tp:taxon-name></italic> (<tp:taxon-name><tp:taxon-name-part taxon-name-part-type="family">Curculionidae</tp:taxon-name-part></tp:taxon-name>, <tp:taxon-name><tp:taxon-name-part taxon-name-part-type="subfamily">Scolytinae</tp:taxon-name-part></tp:taxon-name>, <tp:taxon-name><tp:taxon-name-part taxon-name-part-type="tribe">Hexacolini</tp:taxon-name-part></tp:taxon-name>) from the Arthropods of La Selva inventory in Costa Rica: new species, new synonymy, new records</article-title><source>Zookeys</source><day>11</day><month>7</month><year>2019</year><volume>863</volume><fpage>1</fpage><lpage>34</lpage><pub-id pub-id-type="doi">10.3897/zookeys.863.33183</pub-id></mixed-citation></tp:treatment-meta><tp:nomenclature><tp:taxon-name>
            <tp:taxon-name-part taxon-name-part-type="genus" reg="Scolytodes">Scolytodes</tp:taxon-name-part>
            <tp:taxon-name-part taxon-name-part-type="species" reg="fimbriatus">fimbriatus</tp:taxon-name-part>
            <object-id xmlns:xlink="http://www.w3.org/1999/xlink" content-type="zoobank" xlink:type="simple">http://zoobank.org/28003000-7A86-4107-B674-A1102D8B7289</object-id>
          </tp:taxon-name><tp:taxon-authority>Jordal &amp; Kirkendall</tp:taxon-authority><tp:taxon-status xmlns:xlink="http://www.w3.org/1999/xlink" xlink:type="simple">sp. nov.</tp:taxon-status><xref ref-type="fig" rid="F4">Figs 29</xref><xref ref-type="fig" rid="F4">, 32</xref><xref ref-type="fig" rid="F4">, 35</xref></tp:nomenclature><tp:treatment-sec sec-type="type material" id="SECID0EKLBG"><title>Type material.</title><p><bold>Holotype, female</bold>: Costa Rica, Alajuela Province, N slope Volcan de Rincon, 2 km W. Dos Rios, 550 m, V-22-85. Blacklight. J.T. Doyen and P.A. Opler coll. [EMEC49554]. <bold>Paratype female</bold>: same data as holotype. The holotype is deposited in <named-content xmlns:xlink="http://www.w3.org/1999/xlink" content-type="dwc:institutional_code" xlink:type="simple">EMEC</named-content>, 1 paratype in <named-content xmlns:xlink="http://www.w3.org/1999/xlink" content-type="dwc:institutional_code" xlink:type="simple">USNM</named-content>.</p></tp:treatment-sec><tp:treatment-sec sec-type="diagnosis" id="SECID0EEMBG"><title>Diagnosis.</title><p>Interstriae 10 carinate to near apex; protibiae with a tiny, additional mesal tooth near base of mucro. Pronotum lightly wrinkled on anterior third, punctured from base to anterior margin. Distinguished from the most similar species <italic><tp:taxon-name><tp:taxon-name-part taxon-name-part-type="genus" reg="Scolytodes">S.</tp:taxon-name-part><tp:taxon-name-part taxon-name-part-type="species" reg="puer">puer</tp:taxon-name-part></tp:taxon-name></italic> (Schedl, 1952), <italic><tp:taxon-name><tp:taxon-name-part taxon-name-part-type="genus" reg="Scolytodes">S.</tp:taxon-name-part><tp:taxon-name-part taxon-name-part-type="species" reg="frontoglabratus">frontoglabratus</tp:taxon-name-part></tp:taxon-name></italic> (Schedl, 1935) and <italic><tp:taxon-name><tp:taxon-name-part taxon-name-part-type="genus" reg="Scolytodes">S.</tp:taxon-name-part><tp:taxon-name-part taxon-name-part-type="species" reg="amoenus">amoenus</tp:taxon-name-part></tp:taxon-name></italic> Wood, 1967 by the long shiny median field on the female frons, the presence of exactly 6 erect setae on elytra, and by the presence of a minute additional mesal tooth on the protibia.</p></tp:treatment-sec><tp:treatment-sec sec-type="description" id="SECID0ELNBG"><title>Description female.</title><p>Length 2.0–2.1 mm, 2.2 × as long as wide; color light reddish brown to black, darkest on anterior half of pronotum, and near the elytral base and suture. <bold><italic>Head.</italic></bold> Eyes entire, separated above by 2.7 × their width. Frons weakly flattened between eyes, a longitudinal shiny impunctate area on median third on lower half, surrounded by fine medium-long curved setae. Antennal club setose, with two two strongly procurved sutures marked by longer setae, segment 1 and 2 darker, almost corneous. Funiculus 6-segmented. <bold><italic>Pronotum</italic></bold> reticulate, with fine punctures spaced by 1–2 × their diameter, anterior half with very fine asperities in front of each puncture. Vestiture consisting of six erect long setae (4–0–2). <bold><italic>Elytra</italic></bold> smooth, shiny; striae not impressed, punctures in row spaced by their diameter; interstriae broad, 4 × as wide as striae, punctures confused except almost seriate on interstriae 4. Interstriae 10 carinate to near apex. Vestiture consisting of 6 erect setae, one each at base of interstriae 7, one near declivity on interstriae 9 and 7. <bold><italic>Legs.</italic></bold> Procoxae separated by 0.6 × and mesocoxae 0.8 × the width of one procoxa. Protibiae parallel-sided, lateral teeth 1 and 2 of equal size, with 4 additional small granules along the lateral edge towards base; a tiny, additional mesal tooth present near base of mucro; protibial mucro very short curved posteriorly. Meso- and metatibiae with 5–6 small socketed lateral teeth on distal half. <bold><italic>Ventral vestiture.</italic></bold> Setae on metanepisternum and metasternum simple, on mesanepisternum trifid; sclerolepidia small round scales.</p></tp:treatment-sec><tp:treatment-sec sec-type="Male" id="SECID0EAOBG"><title>Male.</title><p>Not known.</p></tp:treatment-sec><tp:treatment-sec sec-type="key" id="SECID0EFOBG"><title>Key</title><p>(<xref ref-type="bibr" rid="B15">Wood 1982</xref>). Keys to couplet 9, <italic><tp:taxon-name><tp:taxon-name-part taxon-name-part-type="genus" reg="Scolytodes">S.</tp:taxon-name-part><tp:taxon-name-part taxon-name-part-type="species" reg="amoenus">amoenus</tp:taxon-name-part></tp:taxon-name></italic>, but differs as indicated in the diagnosis.</p></tp:treatment-sec><tp:treatment-sec sec-type="etymology" id="SECID0E1OBG"><title>Etymology.</title><p>The Latin name <italic><tp:taxon-name><tp:taxon-name-part taxon-name-part-type="genus" reg="Scolytodes"/><tp:taxon-name-part taxon-name-part-type="species" reg="fimbriatus">fimbriatus</tp:taxon-name-part></tp:taxon-name></italic> is a masculine adjective, meaning fringed, referring to the broad circle of golden erect setae in the female frons, surrounding a large impunctate and shining area.</p></tp:treatment-sec><tp:treatment-sec sec-type="biology" id="SECID0EKPBG"><title>Biology and distribution.</title><p>This species is only known from the lowland type locality in Costa Rica. Two individuals were attracted to UV light.</p></tp:treatment-sec><tp:treatment-sec><!--Section generated to contain objects referenced in tp:taxon-treatment.--><fig id="F4" position="float" orientation="portrait"><label>Figures 28–36.</label><caption><p>Dorsal, lateral and frontal view of the female holotype of <bold>28, 31, 34</bold><italic><tp:taxon-name><tp:taxon-name-part taxon-name-part-type="genus" reg="Scolytodes">Scolytodes</tp:taxon-name-part><tp:taxon-name-part taxon-name-part-type="species" reg="catinus">catinus</tp:taxon-name-part></tp:taxon-name></italic><bold>29, 32, 35</bold><italic><tp:taxon-name><tp:taxon-name-part taxon-name-part-type="genus" reg="Scolytodes">S.</tp:taxon-name-part><tp:taxon-name-part taxon-name-part-type="species" reg="fimbriatus">fimbriatus</tp:taxon-name-part></tp:taxon-name></italic><bold>30, 33, 36</bold><italic><tp:taxon-name><tp:taxon-name-part taxon-name-part-type="genus" reg="Scolytodes">S.</tp:taxon-name-part><tp:taxon-name-part taxon-name-part-type="species" reg="sulcifrons">sulcifrons</tp:taxon-name-part></tp:taxon-name></italic>.</p></caption><graphic xmlns:xlink="http://www.w3.org/1999/xlink" xlink:href="zookeys-863-001-g004.jpg" position="float" orientation="portrait" xlink:type="simple" id="oo_315714.jpg"/></fig></tp:treatment-sec><ref-list><ref id="B15"><mixed-citation xmlns:xlink="http://www.w3.org/1999/xlink" xlink:type="simple"><person-group><name name-style="western"><surname>Wood</surname><given-names>SL</given-names></name></person-group> (<year>1982</year>) <article-title>The bark and ambrosia beetles of North and Central America (<tp:taxon-name><tp:taxon-name-part taxon-name-part-type="order">Coleoptera</tp:taxon-name-part></tp:taxon-name>: <tp:taxon-name><tp:taxon-name-part taxon-name-part-type="family">Scolytidae</tp:taxon-name-part></tp:taxon-name>), a taxonomic monograph.</article-title><source>Great Basin Naturalist Memoirs</source><volume>6</volume>: <fpage>1</fpage>–<lpage>1359</lpage>.</mixed-citation></ref></ref-list></tp:taxon-treatment>
