# Supplementary material for: Rainforest and cloud forest Scolytodes (Curculionidae, Scolytinae, Hexacolini) from the Arthropods of La Selva inventory in Costa Rica: new species, new synonymy, new records
Source: Zookeys. 2019 Jul 11;863:1–34. doi: 10.3897/zookeys.863.33183 (PMC6639350; doi:10.3897/zookeys.863.33183)
Supplement: XML Treatment for Scolytodes planifrons [file zookeys.863.33183-treatment14.xml]

<!DOCTYPE tp:taxon-treatment
  PUBLIC "-//TaxonX//DTD Taxonomic Treatment Publishing DTD v0 20100105//EN" "tax-treatment-NSO.dtd">
<tp:taxon-treatment xmlns:tp="http://www.plazi.org/taxpub"><tp:treatment-meta><kwd-group><label>Taxon classification</label><kwd><named-content xmlns:xlink="http://www.w3.org/1999/xlink" content-type="kingdom">Animalia</named-content></kwd><kwd><named-content xmlns:xlink="http://www.w3.org/1999/xlink" content-type="order">Coleoptera</named-content></kwd><kwd><named-content xmlns:xlink="http://www.w3.org/1999/xlink" content-type="family">Curculionidae</named-content></kwd></kwd-group><mixed-citation publication-type="journal"><person-group><name><surname>Jordal</surname><given-names>Bjarte H.</given-names></name><name><surname>Kirkendall</surname><given-names>Lawrence R.</given-names></name></person-group><article-title>Rainforest and cloud forest <italic><tp:taxon-name><tp:taxon-name-part taxon-name-part-type="genus" reg="Scolytodes">Scolytodes</tp:taxon-name-part></tp:taxon-name></italic> (<tp:taxon-name><tp:taxon-name-part taxon-name-part-type="family">Curculionidae</tp:taxon-name-part></tp:taxon-name>, <tp:taxon-name><tp:taxon-name-part taxon-name-part-type="subfamily">Scolytinae</tp:taxon-name-part></tp:taxon-name>, <tp:taxon-name><tp:taxon-name-part taxon-name-part-type="tribe">Hexacolini</tp:taxon-name-part></tp:taxon-name>) from the Arthropods of La Selva inventory in Costa Rica: new species, new synonymy, new records</article-title><source>Zookeys</source><day>11</day><month>7</month><year>2019</year><volume>863</volume><fpage>1</fpage><lpage>34</lpage><pub-id pub-id-type="doi">10.3897/zookeys.863.33183</pub-id></mixed-citation></tp:treatment-meta><tp:nomenclature><tp:taxon-name>
            <tp:taxon-name-part taxon-name-part-type="genus" reg="Scolytodes">Scolytodes</tp:taxon-name-part>
            <tp:taxon-name-part taxon-name-part-type="species" reg="planifrons">planifrons</tp:taxon-name-part>
            <object-id xmlns:xlink="http://www.w3.org/1999/xlink" content-type="zoobank" xlink:type="simple">http://zoobank.org/86558F26-7F63-4C40-BE9A-97AEB04C9897</object-id>
          </tp:taxon-name><tp:taxon-authority>Jordal &amp; Kirkendall</tp:taxon-authority><tp:taxon-status xmlns:xlink="http://www.w3.org/1999/xlink" xlink:type="simple">sp. nov.</tp:taxon-status><xref ref-type="fig" rid="F5">Figs 37</xref><xref ref-type="fig" rid="F5">, 40</xref><xref ref-type="fig" rid="F5">, 43</xref></tp:nomenclature><tp:treatment-sec sec-type="type material" id="SECID0EQYBG"><title>Type material.</title><p><bold>Holotype, female</bold>: Costa Rica, Prov. Heredia, 9 km NE Vara Blanca, 1450–1550 m, <named-content xmlns:xlink="http://www.w3.org/1999/xlink" content-type="dwc:verbatimCoordinates" xlink:type="simple"><named-content content-type="geo-json" specific-use="{&#34;type&#34;:&#34;Point&#34;,&#34;coordinates&#34;:[-84.100000,10.233333]}" id="NCID0E2YBG" xlink:type="simple">10°14'N, 84°06'W</named-content></named-content>, 22 Mar. 2005, INBio-OET-<abbrev xmlns:xlink="http://www.w3.org/1999/xlink" xlink:title="Arthropods of La Selva" id="ABBRID0EAZBG" xlink:type="simple">ALAS</abbrev> transect, Finca Murillo, 15/WF/01/50, INB0003665427. <bold>Allotype male</bold>: same data as holotype, INB0003665426. <bold>Paratype</bold>: same data as holotype, INB0003665425 (1f); 6 km ENE Vara Blanca, 1950–2050 m, <named-content xmlns:xlink="http://www.w3.org/1999/xlink" content-type="dwc:verbatimCoordinates" xlink:type="simple"><named-content content-type="geo-json" specific-use="{&#34;type&#34;:&#34;Point&#34;,&#34;coordinates&#34;:[-84.116667,10.183333]}" id="NCID0ELZBG" xlink:type="simple">10°11'N, 84°07'W</named-content></named-content>, 17 Feb. 2002, INBio-OET-<abbrev xmlns:xlink="http://www.w3.org/1999/xlink" xlink:title="Arthropods of La Selva" id="ABBRID0EQZBG" xlink:type="simple">ALAS</abbrev> transect, 20/WF/01/22, INB0003223047 (1f). Holotype and allotype deposited in <named-content xmlns:xlink="http://www.w3.org/1999/xlink" content-type="dwc:institutional_code" xlink:type="simple">MNCR</named-content>, 1 paratype in <named-content xmlns:xlink="http://www.w3.org/1999/xlink" content-type="dwc:institutional_code" xlink:type="simple">USNM</named-content>, 1 paratype in <named-content xmlns:xlink="http://www.w3.org/1999/xlink" content-type="dwc:institutional_code" xlink:type="simple">ZMBN</named-content>.</p></tp:treatment-sec><tp:treatment-sec sec-type="diagnosis" id="SECID0EM1BG"><title>Diagnosis.</title><p>Interstriae 10 carinate to level of metacoxae; interstriae 9 carinate between level of metanepisternum and elytral apex; protibiae with an additional mesal tooth near tarsal insertion. Distinguished from the the very similar species <italic><tp:taxon-name><tp:taxon-name-part taxon-name-part-type="genus" reg="Scolytodes">S.</tp:taxon-name-part><tp:taxon-name-part taxon-name-part-type="species" reg="sulcifrons">sulcifrons</tp:taxon-name-part></tp:taxon-name></italic> and <italic><tp:taxon-name><tp:taxon-name-part taxon-name-part-type="genus" reg="Scolytodes">S.</tp:taxon-name-part><tp:taxon-name-part taxon-name-part-type="species" reg="clusiapraelatus">clusiapraelatus</tp:taxon-name-part></tp:taxon-name></italic> Jordal, 2013 by the flat lower frons of females, the small elytral setae, and by the paired strial punctures.</p></tp:treatment-sec><tp:treatment-sec sec-type="description" id="SECID0EI2BG"><title>Description female.</title><p>Length 1.4–1.5 mm, 2.0–2.1 × as long as wide; color dark brown to black. <bold><italic>Head.</italic></bold> Eyes entire, separated above by 2.8–3.0 × their width. Frons convex on upper half, entirely flat with scant fine punctures below. Vestiture consisting of sparse fine setae associated with punctures. Antennal club setose, with two transverse sutures weakly marked by longer setae. Funiculus 6-segmented. <bold><italic>Pronotum</italic></bold> shiny, very weakly reticulate, with small punctures spaced by 2–3 × their diameter. Vestiture consisting of two erect long setae along the median part of the anterior margin (2–0–0). <bold><italic>Elytra</italic></bold> smooth, shiny; striae not impressed, small punctures in rows, two and two in longitudinal pairs, each pair spaced by the length of a pair; interstriae 3–4 × as wide as striae, punctures of same size as in striae, widely spaced, mainly in rows. Interstriae 10 carinate to level of metacoxae; interstriae 9 carinate between level of metanepisternum and elytral apex. Vestiture consisting of 2–4 short erect interstrial setae, minute recumbent setae elsewhere. <bold><italic>Legs.</italic></bold> Procoxae separated by 0.5 × and mesocoxae 0.9 × the width of one procoxa. Protibiae broadening slightly distally, lateral teeth 1 and 2 of sub-equal size, with 2–3 additional small teeth along the lateral edge towards base; an additional mesal tooth present near tarsal insertion; protibial mucro, short, slightly curved posteriorly. Meso- and metatibiae with 7 and 6 small socketed lateral teeth on distal half. <bold><italic>Ventral vestiture.</italic></bold> Setae on metanepisternum and metasternum simple; sclerolepidia small round scales.</p></tp:treatment-sec><tp:treatment-sec sec-type="Male" id="SECID0E42BG"><title>Male.</title><p>Nearly identical to female, frons slightly more rounded on lower half, body length 1.3–1.4 mm.</p></tp:treatment-sec><tp:treatment-sec sec-type="key" id="SECID0EC3BG"><title>Key</title><p>(<xref ref-type="bibr" rid="B15">Wood 1982</xref>). Keys to couplet 22, with no further match.</p></tp:treatment-sec><tp:treatment-sec sec-type="etymology" id="SECID0EM3BG"><title>Etymology.</title><p>The Latin name <italic><tp:taxon-name><tp:taxon-name-part taxon-name-part-type="genus" reg="Scolytodes"/><tp:taxon-name-part taxon-name-part-type="species" reg="planifrons">planifrons</tp:taxon-name-part></tp:taxon-name></italic> is composed by the stem of the masculine adjective <italic>planus</italic>, meaning flat, the linking vowel –i, and the noun <italic>frons</italic>, meaning forehead, referring to the completely flat and shiny lower frons of the female (and almost so in male). It is invariable.</p></tp:treatment-sec><tp:treatment-sec sec-type="biology" id="SECID0EA4BG"><title>Biology and distribution.</title><p>This species is only known from two high altitude localities in Costa Rica. The four individuals were reared from sifted litter samples (miniWinkler method).</p></tp:treatment-sec><tp:treatment-sec><!--Section generated to contain objects referenced in tp:taxon-treatment.--><fig id="F5" position="float" orientation="portrait"><label>Figures 37–45.</label><caption><p>Dorsal, lateral and frontal view of the female holotype of <bold>37, 40, 43</bold><italic><tp:taxon-name><tp:taxon-name-part taxon-name-part-type="genus" reg="Scolytodes">Scolytodes</tp:taxon-name-part><tp:taxon-name-part taxon-name-part-type="species" reg="planifrons">planifrons</tp:taxon-name-part></tp:taxon-name></italic><bold>38, 41, 44</bold><italic><tp:taxon-name><tp:taxon-name-part taxon-name-part-type="genus" reg="Scolytodes">S.</tp:taxon-name-part><tp:taxon-name-part taxon-name-part-type="species" reg="porosus">porosus</tp:taxon-name-part></tp:taxon-name></italic><bold>39, 42, 45</bold><italic><tp:taxon-name><tp:taxon-name-part taxon-name-part-type="genus" reg="Scolytodes">S.</tp:taxon-name-part><tp:taxon-name-part taxon-name-part-type="species" reg="mundus">mundus</tp:taxon-name-part></tp:taxon-name></italic>.</p></caption><graphic xmlns:xlink="http://www.w3.org/1999/xlink" xlink:href="zookeys-863-001-g005.jpg" position="float" orientation="portrait" xlink:type="simple" id="oo_315715.jpg"/></fig></tp:treatment-sec><ref-list><ref id="B15"><mixed-citation xmlns:xlink="http://www.w3.org/1999/xlink" xlink:type="simple"><person-group><name name-style="western"><surname>Wood</surname><given-names>SL</given-names></name></person-group> (<year>1982</year>) <article-title>The bark and ambrosia beetles of North and Central America (<tp:taxon-name><tp:taxon-name-part taxon-name-part-type="order">Coleoptera</tp:taxon-name-part></tp:taxon-name>: <tp:taxon-name><tp:taxon-name-part taxon-name-part-type="family">Scolytidae</tp:taxon-name-part></tp:taxon-name>), a taxonomic monograph.</article-title><source>Great Basin Naturalist Memoirs</source><volume>6</volume>: <fpage>1</fpage>–<lpage>1359</lpage>.</mixed-citation></ref></ref-list></tp:taxon-treatment>
