# Supplementary material for: Rainforest and cloud forest Scolytodes (Curculionidae, Scolytinae, Hexacolini) from the Arthropods of La Selva inventory in Costa Rica: new species, new synonymy, new records
Source: Zookeys. 2019 Jul 11;863:1–34. doi: 10.3897/zookeys.863.33183 (PMC6639350; doi:10.3897/zookeys.863.33183)
Supplement: XML Treatment for Scolytodes porosus [file zookeys.863.33183-treatment15.xml]

<!DOCTYPE tp:taxon-treatment
  PUBLIC "-//TaxonX//DTD Taxonomic Treatment Publishing DTD v0 20100105//EN" "tax-treatment-NSO.dtd">
<tp:taxon-treatment xmlns:tp="http://www.plazi.org/taxpub"><tp:treatment-meta><kwd-group><label>Taxon classification</label><kwd><named-content xmlns:xlink="http://www.w3.org/1999/xlink" content-type="kingdom">Animalia</named-content></kwd><kwd><named-content xmlns:xlink="http://www.w3.org/1999/xlink" content-type="order">Coleoptera</named-content></kwd><kwd><named-content xmlns:xlink="http://www.w3.org/1999/xlink" content-type="family">Curculionidae</named-content></kwd></kwd-group><mixed-citation publication-type="journal"><person-group><name><surname>Jordal</surname><given-names>Bjarte H.</given-names></name><name><surname>Kirkendall</surname><given-names>Lawrence R.</given-names></name></person-group><article-title>Rainforest and cloud forest <italic><tp:taxon-name><tp:taxon-name-part taxon-name-part-type="genus" reg="Scolytodes">Scolytodes</tp:taxon-name-part></tp:taxon-name></italic> (<tp:taxon-name><tp:taxon-name-part taxon-name-part-type="family">Curculionidae</tp:taxon-name-part></tp:taxon-name>, <tp:taxon-name><tp:taxon-name-part taxon-name-part-type="subfamily">Scolytinae</tp:taxon-name-part></tp:taxon-name>, <tp:taxon-name><tp:taxon-name-part taxon-name-part-type="tribe">Hexacolini</tp:taxon-name-part></tp:taxon-name>) from the Arthropods of La Selva inventory in Costa Rica: new species, new synonymy, new records</article-title><source>Zookeys</source><day>11</day><month>7</month><year>2019</year><volume>863</volume><fpage>1</fpage><lpage>34</lpage><pub-id pub-id-type="doi">10.3897/zookeys.863.33183</pub-id></mixed-citation></tp:treatment-meta><tp:nomenclature><tp:taxon-name>
            <tp:taxon-name-part taxon-name-part-type="genus" reg="Scolytodes">Scolytodes</tp:taxon-name-part>
            <tp:taxon-name-part taxon-name-part-type="species" reg="porosus">porosus</tp:taxon-name-part>
            <object-id xmlns:xlink="http://www.w3.org/1999/xlink" content-type="zoobank" xlink:type="simple">http://zoobank.org/CEC1D42A-A771-4F6B-99C6-089CF14D080D</object-id>
          </tp:taxon-name><tp:taxon-authority>Jordal &amp; Kirkendall</tp:taxon-authority><tp:taxon-status xmlns:xlink="http://www.w3.org/1999/xlink" xlink:type="simple">sp. nov.</tp:taxon-status><xref ref-type="fig" rid="F5">Figs 38</xref><xref ref-type="fig" rid="F5">, 41</xref><xref ref-type="fig" rid="F5">, 44</xref></tp:nomenclature><tp:treatment-sec sec-type="type material" id="SECID0E15BG"><title>Type material.</title><p><bold>Holotype, presumably female</bold>: Costa Rica, Prov. Heredia, 9 km NE Vara Blanca, 1450–1550 m, <named-content xmlns:xlink="http://www.w3.org/1999/xlink" content-type="dwc:verbatimCoordinates" xlink:type="simple"><named-content content-type="geo-json" specific-use="{&#34;type&#34;:&#34;Point&#34;,&#34;coordinates&#34;:[-84.100000,10.233333]}" id="NCID0EF6BG" xlink:type="simple">10°14'N, 84°06'W</named-content></named-content>, 6 Apr. 2005, INBio-OET-<abbrev xmlns:xlink="http://www.w3.org/1999/xlink" xlink:title="Arthropods of La Selva" id="ABBRID0EK6BG" xlink:type="simple">ALAS</abbrev> transect, #050406-3 [ex <italic><tp:taxon-name><tp:taxon-name-part taxon-name-part-type="genus" reg="Clusia">Clusia</tp:taxon-name-part></tp:taxon-name></italic>, L. Kirkendall, leg]. <bold>Paratype</bold> female: same data as holotype, except 8 Mar. 2005, 15/M/15/040, Finca Murillo, INB0003669571. Holotype deposited in <named-content xmlns:xlink="http://www.w3.org/1999/xlink" content-type="dwc:institutional_code" xlink:type="simple">MNCR</named-content>, 1 paratype in <named-content xmlns:xlink="http://www.w3.org/1999/xlink" content-type="dwc:institutional_code" xlink:type="simple">USNM</named-content>.</p></tp:treatment-sec><tp:treatment-sec sec-type="diagnosis" id="SECID0EIAAI"><title>Diagnosis.</title><p>Interstriae 10 carinate to level of metacoxae; protibiae with an additional mesal tooth near tarsal insertion. Similar to <italic><tp:taxon-name><tp:taxon-name-part taxon-name-part-type="genus" reg="Scolytodes">S.</tp:taxon-name-part><tp:taxon-name-part taxon-name-part-type="species" reg="minutus">minutus</tp:taxon-name-part></tp:taxon-name></italic> Wood, 1981, with the combination of deep large punctures on pronotum and elytra, and spatulate shape of elytral setae, but differs from <italic><tp:taxon-name><tp:taxon-name-part taxon-name-part-type="genus" reg="Scolytodes">S.</tp:taxon-name-part><tp:taxon-name-part taxon-name-part-type="species" reg="minutus">minutus</tp:taxon-name-part></tp:taxon-name></italic> by the larger size, black color, and the smooth and more elongated pronotum.</p></tp:treatment-sec><tp:treatment-sec sec-type="description" id="SECID0EEBAI"><title>Description female(?)</title><p>Length 1.5–1.6 mm, 2.7 × as long as wide; color dark brown to black. <bold><italic>Head.</italic></bold> Eyes entire, separated above by 2.6–2.7 × their width. Frons convex, with few shallow tiny punctures, surface shiny, reticulate on epistoma and vertex. Vestiture consisting of sparse fine setae on lower frons, denser on epistoma. Antennal club with two transverse sutures marked by short setae, segments 1 and 2 corneous, segment 3 setose. Funiculus 6-segmented. <bold><italic>Pronotum</italic></bold> shiny, with large deep punctures spaced by less than their diameter. Vestiture consisting of 8 longer erect setae (4–2–2), on the anterior part additional fine short setae. <bold><italic>Elytra</italic></bold> smooth, shiny; striae not impressed, punctures large, deep, separated in rows by less than their diameter, smaller on declivity; interstriae as broad as striae, punctures much smaller than in striae, widely spaced. Interstriae 10 carinate to level of metacoxae. Vestiture consisting of erect interstrial setae which are bristle-like near base of elytra and spatulate on posterior part and declivity, and fine short recumbent setae in striae. <bold><italic>Legs.</italic></bold> Procoxae separated by 0.4 × and mesocoxae 0.6 × the width of one procoxa. Protibiae broadening distally, lateral teeth 1 and 2 of equal size, tooth 2 socketed and exposed, with 2–3 additional small teeth along the lateral edge towards base; an additional mesal tooth present near tarsal insertion; protibial mucro obtuse. Meso- and metatibiae with 6 and 5 small socketed lateral teeth on distal half and third, respectively. <bold><italic>Ventral vestiture.</italic></bold> Setae on metanepisternum trifid to broadly plumose, on metasternum mainly simple, bifid near episternal suture; sclerolepidia broad plumose scales.</p></tp:treatment-sec><tp:treatment-sec sec-type="Male(?)" id="SECID0EZBAI"><title>Male(?).</title><p>Presumably identical to the female. Sex of holotype is not determined but is identical to the female paratype with one elytron (exposing seven visible tergites).</p></tp:treatment-sec><tp:treatment-sec sec-type="key" id="SECID0E5BAI"><title>Key</title><p>(<xref ref-type="bibr" rid="B15">Wood 1982</xref>). Keys to couplet 25, with no further match.</p></tp:treatment-sec><tp:treatment-sec sec-type="etymology" id="SECID0EICAI"><title>Etymology.</title><p>The Latin name <italic><tp:taxon-name><tp:taxon-name-part taxon-name-part-type="genus" reg="Scolytodes"/><tp:taxon-name-part taxon-name-part-type="species" reg="porosus">porosus</tp:taxon-name-part></tp:taxon-name></italic> is a masculine adjective, meaning porous, referring to the densely and deeply punctured pronotum and elytra.</p></tp:treatment-sec><tp:treatment-sec sec-type="biology" id="SECID0EYCAI"><title>Biology and distribution.</title><p>This species is only known from the high altitude type locality in Costa Rica. One individual was collected in a Malaise trap, the other was dissected from a <italic><tp:taxon-name><tp:taxon-name-part taxon-name-part-type="genus" reg="Clusia">Clusia</tp:taxon-name-part></tp:taxon-name></italic> branch.</p></tp:treatment-sec><tp:treatment-sec><!--Section generated to contain objects referenced in tp:taxon-treatment.--><fig id="F5" position="float" orientation="portrait"><label>Figures 37–45.</label><caption><p>Dorsal, lateral and frontal view of the female holotype of <bold>37, 40, 43</bold><italic><tp:taxon-name><tp:taxon-name-part taxon-name-part-type="genus" reg="Scolytodes">Scolytodes</tp:taxon-name-part><tp:taxon-name-part taxon-name-part-type="species" reg="planifrons">planifrons</tp:taxon-name-part></tp:taxon-name></italic><bold>38, 41, 44</bold><italic><tp:taxon-name><tp:taxon-name-part taxon-name-part-type="genus" reg="Scolytodes">S.</tp:taxon-name-part><tp:taxon-name-part taxon-name-part-type="species" reg="porosus">porosus</tp:taxon-name-part></tp:taxon-name></italic><bold>39, 42, 45</bold><italic><tp:taxon-name><tp:taxon-name-part taxon-name-part-type="genus" reg="Scolytodes">S.</tp:taxon-name-part><tp:taxon-name-part taxon-name-part-type="species" reg="mundus">mundus</tp:taxon-name-part></tp:taxon-name></italic>.</p></caption><graphic xmlns:xlink="http://www.w3.org/1999/xlink" xlink:href="zookeys-863-001-g005.jpg" position="float" orientation="portrait" xlink:type="simple" id="oo_315715.jpg"/></fig></tp:treatment-sec><ref-list><ref id="B15"><mixed-citation xmlns:xlink="http://www.w3.org/1999/xlink" xlink:type="simple"><person-group><name name-style="western"><surname>Wood</surname><given-names>SL</given-names></name></person-group> (<year>1982</year>) <article-title>The bark and ambrosia beetles of North and Central America (<tp:taxon-name><tp:taxon-name-part taxon-name-part-type="order">Coleoptera</tp:taxon-name-part></tp:taxon-name>: <tp:taxon-name><tp:taxon-name-part taxon-name-part-type="family">Scolytidae</tp:taxon-name-part></tp:taxon-name>), a taxonomic monograph.</article-title><source>Great Basin Naturalist Memoirs</source><volume>6</volume>: <fpage>1</fpage>–<lpage>1359</lpage>.</mixed-citation></ref></ref-list></tp:taxon-treatment>
