# Supplementary material for: Rainforest and cloud forest Scolytodes (Curculionidae, Scolytinae, Hexacolini) from the Arthropods of La Selva inventory in Costa Rica: new species, new synonymy, new records
Source: Zookeys. 2019 Jul 11;863:1–34. doi: 10.3897/zookeys.863.33183 (PMC6639350; doi:10.3897/zookeys.863.33183)
Supplement: XML Treatment for Scolytodes mundus [file zookeys.863.33183-treatment16.xml]

<!DOCTYPE tp:taxon-treatment
  PUBLIC "-//TaxonX//DTD Taxonomic Treatment Publishing DTD v0 20100105//EN" "tax-treatment-NSO.dtd">
<tp:taxon-treatment xmlns:tp="http://www.plazi.org/taxpub"><tp:treatment-meta><kwd-group><label>Taxon classification</label><kwd><named-content xmlns:xlink="http://www.w3.org/1999/xlink" content-type="kingdom">Animalia</named-content></kwd><kwd><named-content xmlns:xlink="http://www.w3.org/1999/xlink" content-type="order">Coleoptera</named-content></kwd><kwd><named-content xmlns:xlink="http://www.w3.org/1999/xlink" content-type="family">Curculionidae</named-content></kwd></kwd-group><mixed-citation publication-type="journal"><person-group><name><surname>Jordal</surname><given-names>Bjarte H.</given-names></name><name><surname>Kirkendall</surname><given-names>Lawrence R.</given-names></name></person-group><article-title>Rainforest and cloud forest <italic><tp:taxon-name><tp:taxon-name-part taxon-name-part-type="genus" reg="Scolytodes">Scolytodes</tp:taxon-name-part></tp:taxon-name></italic> (<tp:taxon-name><tp:taxon-name-part taxon-name-part-type="family">Curculionidae</tp:taxon-name-part></tp:taxon-name>, <tp:taxon-name><tp:taxon-name-part taxon-name-part-type="subfamily">Scolytinae</tp:taxon-name-part></tp:taxon-name>, <tp:taxon-name><tp:taxon-name-part taxon-name-part-type="tribe">Hexacolini</tp:taxon-name-part></tp:taxon-name>) from the Arthropods of La Selva inventory in Costa Rica: new species, new synonymy, new records</article-title><source>Zookeys</source><day>11</day><month>7</month><year>2019</year><volume>863</volume><fpage>1</fpage><lpage>34</lpage><pub-id pub-id-type="doi">10.3897/zookeys.863.33183</pub-id></mixed-citation></tp:treatment-meta><tp:nomenclature><tp:taxon-name>
            <tp:taxon-name-part taxon-name-part-type="genus" reg="Scolytodes">Scolytodes</tp:taxon-name-part>
            <tp:taxon-name-part taxon-name-part-type="species" reg="mundus">mundus</tp:taxon-name-part>
            <object-id xmlns:xlink="http://www.w3.org/1999/xlink" content-type="zoobank" xlink:type="simple">http://zoobank.org/AD4DA531-187D-4450-A4B1-959D69F1001D</object-id>
          </tp:taxon-name><tp:taxon-authority>Jordal &amp; Kirkendall</tp:taxon-authority><tp:taxon-status xmlns:xlink="http://www.w3.org/1999/xlink" xlink:type="simple">sp. nov.</tp:taxon-status><xref ref-type="fig" rid="F5">Figs 39</xref><xref ref-type="fig" rid="F5">, 42</xref><xref ref-type="fig" rid="F5">, 45</xref></tp:nomenclature><tp:treatment-sec sec-type="type material" id="SECID0E1EAI"><title>Type material.</title><p><bold>Holotype, female</bold>: Costa Rica, Prov. Heredia, 11 km SE La Virgen, 450–550 m, <named-content xmlns:xlink="http://www.w3.org/1999/xlink" content-type="dwc:verbatimCoordinates" xlink:type="simple"><named-content content-type="geo-json" specific-use="{&#34;type&#34;:&#34;Point&#34;,&#34;coordinates&#34;:[-84.083333,10.333333]}" id="NCID0EFFAI" xlink:type="simple">10°20'N, 84°05'W</named-content></named-content>, 17 Mar. 2003, INBio-OET-<abbrev xmlns:xlink="http://www.w3.org/1999/xlink" xlink:title="Arthropods of La Selva" id="ABBRID0EKFAI" xlink:type="simple">ALAS</abbrev> transect, 05/F/02/30, INB0003605900. <bold>Allotype, male</bold>: same data as holotype, 05/F/02/30 (INB0003605847). <bold>Paratypes</bold>: same data as holotype, 05/F02/13 (INB0003605727) (1); same data except 16 Feb., 05/F/01/24 (1); same data except 12 Apr., 05/F/03/37 (INB0003605900) (1). Holotype and 2 paratypes are deposited in <named-content xmlns:xlink="http://www.w3.org/1999/xlink" content-type="dwc:institutional_code" xlink:type="simple">MNCR</named-content>, 1 paratype in <named-content xmlns:xlink="http://www.w3.org/1999/xlink" content-type="dwc:institutional_code" xlink:type="simple">ZMBN</named-content>, 1 in <named-content xmlns:xlink="http://www.w3.org/1999/xlink" content-type="dwc:institutional_code" xlink:type="simple">USNM</named-content>.</p></tp:treatment-sec><tp:treatment-sec sec-type="diagnosis" id="SECID0EKGAI"><title>Diagnosis.</title><p>Interstriae 10 carinate to level of ventrite 1; protibiae with an additional mesal tooth near base of tooth 2. Distinguished from the very similar <italic><tp:taxon-name><tp:taxon-name-part taxon-name-part-type="genus" reg="Scolytodes">S.</tp:taxon-name-part><tp:taxon-name-part taxon-name-part-type="species" reg="callosus">callosus</tp:taxon-name-part></tp:taxon-name></italic> Jordal &amp; Kirkendall (described below) by the convex female frons which lacks a callus above epistoma, by the abundance of confused interstrial micro-punctures, and the entire eyes which are more broadly separated above.</p></tp:treatment-sec><tp:treatment-sec sec-type="description" id="SECID0E2GAI"><title>Description, female.</title><p>Length 1.3–1.5 mm, 2.7 × as long as wide; color black. <bold><italic>Head.</italic></bold> Eyes entire, separated above by 2.8–3.1 × their width. Frons convex, short; surface weakly reticulate, more strongly so on vertex, with large punctures intermixed with micro-punctures on lower half. Vestiture consisting of fine setae from below upper level of eyes to epistoma. Antennal club and funiculus not clearly visible on specimens. <bold><italic>Pronotum</italic></bold> shiny, with shallow small punctures spaced by 3–4 × their diameter; faint asperities present on anterior fifth. Vestiture consisting of 8 erect long setae (4–2–2). <bold><italic>Elytra</italic></bold> smooth and shiny, cuticle slightly wrinkled at interstriae 1 and 2; striae 1 and 2 weakly impressed, others not, punctures small, deep, associated with a micro-puncture and together appears like one elongated puncture, each pair separated in rows by less than their length; interstriae 3–4 × as wide as striae, with abundant, confused micro-punctures, particularly abundant on interstriae 1–5. Interstriae 10 carinate to level of ventrite 1. Vestiture consisting of about 40 erect setae regularly distributed on odd-numbered interstriae. <bold><italic>Legs.</italic></bold> Procoxae separated by 0.4 × and mesocoxae 0.9 × the width of one procoxa. Protibiae narrow, lateral teeth 1 and 2 of equal size, with 3 additional small teeth along the lateral edge towards base; an additional mesal tooth present near base of tooth 2; protibial mucro obtuse. Meso- and metatibiae with 6 and 5 small socketed lateral teeth on distal half and third, respectively. <bold><italic>Ventral vestiture.</italic></bold> Setae on metanepisternum and metasternum simple, on mesanepisternum bifid. Sclerolepidia very small elongated scales.</p></tp:treatment-sec><tp:treatment-sec sec-type="Male" id="SECID0EQHAI"><title>Male.</title><p>Near identical to female.</p></tp:treatment-sec><tp:treatment-sec sec-type="key" id="SECID0EVHAI"><title>Key</title><p>(<xref ref-type="bibr" rid="B15">Wood 1982</xref>). Keys to couplet 25, with no further match.</p></tp:treatment-sec><tp:treatment-sec sec-type="etymology" id="SECID0E6HAI"><title>Etymology.</title><p>The Latin name <italic><tp:taxon-name><tp:taxon-name-part taxon-name-part-type="genus" reg="Scolytodes"/><tp:taxon-name-part taxon-name-part-type="species" reg="mundus">mundus</tp:taxon-name-part></tp:taxon-name></italic> is a masculine adjective, meaning clean, pure, or neat, referring to the small size of the species, with few, very fine, setae on elytra and in the female frons, and the generally shiny appearance.</p></tp:treatment-sec><tp:treatment-sec sec-type="biology" id="SECID0EPIAI"><title>Biology and distribution.</title><p>This species is only known from the type locality at 500 m altitude in Costa Rica. Specimens were collected from three different fogging events (<ext-link xmlns:xlink="http://www.w3.org/1999/xlink" xlink:type="simple" ext-link-type="uri" xlink:href="http://viceroy.eeb.uconn.edu/alas/canopy03.html">http://viceroy.eeb.uconn.edu/alas/canopy03.html</ext-link>). The species is morphologically very similar to other small <italic><tp:taxon-name><tp:taxon-name-part taxon-name-part-type="genus" reg="Scolytodes">Scolytodes</tp:taxon-name-part></tp:taxon-name></italic> species breeding in <italic><tp:taxon-name><tp:taxon-name-part taxon-name-part-type="genus" reg="Clusia">Clusia</tp:taxon-name-part></tp:taxon-name></italic>.</p><fig id="F5" position="float" orientation="portrait"><label>Figures 37–45.</label><caption><p>Dorsal, lateral and frontal view of the female holotype of <bold>37, 40, 43</bold><italic><tp:taxon-name><tp:taxon-name-part taxon-name-part-type="genus" reg="Scolytodes">Scolytodes</tp:taxon-name-part><tp:taxon-name-part taxon-name-part-type="species" reg="planifrons">planifrons</tp:taxon-name-part></tp:taxon-name></italic><bold>38, 41, 44</bold><italic><tp:taxon-name><tp:taxon-name-part taxon-name-part-type="genus" reg="Scolytodes">S.</tp:taxon-name-part><tp:taxon-name-part taxon-name-part-type="species" reg="porosus">porosus</tp:taxon-name-part></tp:taxon-name></italic><bold>39, 42, 45</bold><italic><tp:taxon-name><tp:taxon-name-part taxon-name-part-type="genus" reg="Scolytodes">S.</tp:taxon-name-part><tp:taxon-name-part taxon-name-part-type="species" reg="mundus">mundus</tp:taxon-name-part></tp:taxon-name></italic>.</p></caption><graphic xmlns:xlink="http://www.w3.org/1999/xlink" xlink:href="zookeys-863-001-g005.jpg" position="float" orientation="portrait" xlink:type="simple" id="oo_315715.jpg"/></fig></tp:treatment-sec><ref-list><ref id="B15"><mixed-citation xmlns:xlink="http://www.w3.org/1999/xlink" xlink:type="simple"><person-group><name name-style="western"><surname>Wood</surname><given-names>SL</given-names></name></person-group> (<year>1982</year>) <article-title>The bark and ambrosia beetles of North and Central America (<tp:taxon-name><tp:taxon-name-part taxon-name-part-type="order">Coleoptera</tp:taxon-name-part></tp:taxon-name>: <tp:taxon-name><tp:taxon-name-part taxon-name-part-type="family">Scolytidae</tp:taxon-name-part></tp:taxon-name>), a taxonomic monograph.</article-title><source>Great Basin Naturalist Memoirs</source><volume>6</volume>: <fpage>1</fpage>–<lpage>1359</lpage>.</mixed-citation></ref></ref-list></tp:taxon-treatment>
