# Supplementary material for: Rainforest and cloud forest Scolytodes (Curculionidae, Scolytinae, Hexacolini) from the Arthropods of La Selva inventory in Costa Rica: new species, new synonymy, new records
Source: Zookeys. 2019 Jul 11;863:1–34. doi: 10.3897/zookeys.863.33183 (PMC6639350; doi:10.3897/zookeys.863.33183)
Supplement: XML Treatment for Scolytodes callosus [file zookeys.863.33183-treatment17.xml]

<!DOCTYPE tp:taxon-treatment
  PUBLIC "-//TaxonX//DTD Taxonomic Treatment Publishing DTD v0 20100105//EN" "tax-treatment-NSO.dtd">
<tp:taxon-treatment xmlns:tp="http://www.plazi.org/taxpub"><tp:treatment-meta><kwd-group><label>Taxon classification</label><kwd><named-content xmlns:xlink="http://www.w3.org/1999/xlink" content-type="kingdom">Animalia</named-content></kwd><kwd><named-content xmlns:xlink="http://www.w3.org/1999/xlink" content-type="order">Coleoptera</named-content></kwd><kwd><named-content xmlns:xlink="http://www.w3.org/1999/xlink" content-type="family">Curculionidae</named-content></kwd></kwd-group><mixed-citation publication-type="journal"><person-group><name><surname>Jordal</surname><given-names>Bjarte H.</given-names></name><name><surname>Kirkendall</surname><given-names>Lawrence R.</given-names></name></person-group><article-title>Rainforest and cloud forest <italic><tp:taxon-name><tp:taxon-name-part taxon-name-part-type="genus" reg="Scolytodes">Scolytodes</tp:taxon-name-part></tp:taxon-name></italic> (<tp:taxon-name><tp:taxon-name-part taxon-name-part-type="family">Curculionidae</tp:taxon-name-part></tp:taxon-name>, <tp:taxon-name><tp:taxon-name-part taxon-name-part-type="subfamily">Scolytinae</tp:taxon-name-part></tp:taxon-name>, <tp:taxon-name><tp:taxon-name-part taxon-name-part-type="tribe">Hexacolini</tp:taxon-name-part></tp:taxon-name>) from the Arthropods of La Selva inventory in Costa Rica: new species, new synonymy, new records</article-title><source>Zookeys</source><day>11</day><month>7</month><year>2019</year><volume>863</volume><fpage>1</fpage><lpage>34</lpage><pub-id pub-id-type="doi">10.3897/zookeys.863.33183</pub-id></mixed-citation></tp:treatment-meta><tp:nomenclature><tp:taxon-name>
            <tp:taxon-name-part taxon-name-part-type="genus" reg="Scolytodes">Scolytodes</tp:taxon-name-part>
            <tp:taxon-name-part taxon-name-part-type="species" reg="callosus">callosus</tp:taxon-name-part>
            <object-id xmlns:xlink="http://www.w3.org/1999/xlink" content-type="zoobank" xlink:type="simple">http://zoobank.org/1CE53A64-A4CE-4D1D-9A3E-7B03D0CD9B3E</object-id>
          </tp:taxon-name><tp:taxon-authority>Jordal &amp; Kirkendall</tp:taxon-authority><tp:taxon-status xmlns:xlink="http://www.w3.org/1999/xlink" xlink:type="simple">sp. nov.</tp:taxon-status><xref ref-type="fig" rid="F6">Figs 46</xref><xref ref-type="fig" rid="F6">, 49</xref><xref ref-type="fig" rid="F6">, 52</xref></tp:nomenclature><tp:treatment-sec sec-type="type material" id="SECID0ERMAI"><title>Type material.</title><p><bold>Holotype, female</bold>: Costa Rica, Prov. Heredia, 16 km SSE La Virgen, 1050–1150 m, <named-content xmlns:xlink="http://www.w3.org/1999/xlink" content-type="dwc:verbatimCoordinates" xlink:type="simple"><named-content content-type="geo-json" specific-use="{&#34;type&#34;:&#34;Point&#34;,&#34;coordinates&#34;:[-84.083333,10.266667]}" id="NCID0E3MAI" xlink:type="simple">10°16'N, 84°05'W</named-content></named-content>, 19 Feb. 2001, INBio-OET-<abbrev xmlns:xlink="http://www.w3.org/1999/xlink" xlink:title="Arthropods of La Selva" id="ABBRID0EBNAI" xlink:type="simple">ALAS</abbrev> transect, #010219-5, ex dead branch of <italic><tp:taxon-name><tp:taxon-name-part taxon-name-part-type="genus" reg="Clusia">Clusia</tp:taxon-name-part></tp:taxon-name></italic> [L. Kirkendall, leg]. <bold>Allotype male</bold>: same data as holotype. <bold>Paratypes</bold>: same data as holotype (2); Heredia, near Virgen de Socorro, <named-content xmlns:xlink="http://www.w3.org/1999/xlink" content-type="dwc:verbatimCoordinates" xlink:type="simple"><named-content content-type="geo-json" specific-use="{&#34;type&#34;:&#34;Point&#34;,&#34;coordinates&#34;:[-84.125000,10.240000]}" id="NCID0ETNAI" xlink:type="simple">10°14.4'N, 84°07.5'W</named-content></named-content>, 1475 m, 11 Apr. 2005, #050411-1, ex <italic><tp:taxon-name><tp:taxon-name-part taxon-name-part-type="genus" reg="Clusia">Clusia</tp:taxon-name-part></tp:taxon-name></italic> 8 mm dia. [L. Kirkendall, leg] (4); Prov. Heredia, 16 km SSE La Virgen, 1050–1150 m, <named-content xmlns:xlink="http://www.w3.org/1999/xlink" content-type="dwc:verbatimCoordinates" xlink:type="simple"><named-content content-type="geo-json" specific-use="{&#34;type&#34;:&#34;Point&#34;,&#34;coordinates&#34;:[-84.083333,10.266667]}" id="NCID0ECOAI" xlink:type="simple">10°16'N, 84°05'W</named-content></named-content>, 21 Mar. 2001, INBio-OET-<abbrev xmlns:xlink="http://www.w3.org/1999/xlink" xlink:title="Arthropods of La Selva" id="ABBRID0EHOAI" xlink:type="simple">ALAS</abbrev> transect, 11/TN/16/016 and 11/TN/06/011 (2); Prov. Heredia, 9 km NE Vara Blanca, 1450–1550 m, <named-content xmlns:xlink="http://www.w3.org/1999/xlink" content-type="dwc:verbatimCoordinates" xlink:type="simple"><named-content content-type="geo-json" specific-use="{&#34;type&#34;:&#34;Point&#34;,&#34;coordinates&#34;:[-84.100000,10.233333]}" id="NCID0EOOAI" xlink:type="simple">10°14'N, 84°06'W</named-content></named-content>, 6 Apr. 2005, INBio-OET-<abbrev xmlns:xlink="http://www.w3.org/1999/xlink" xlink:title="Arthropods of La Selva" id="ABBRID0ETOAI" xlink:type="simple">ALAS</abbrev> transect, #050406-3, ex dead branch of <italic><tp:taxon-name><tp:taxon-name-part taxon-name-part-type="genus" reg="Clusia">Clusia</tp:taxon-name-part></tp:taxon-name></italic> [L. Kirkendall, leg] (1); 17 Apr. 2005, 15/TN/08/024 (1); 20 Mar. 2005, 15/TN/11/016 (1); 20 Feb. 2001, 15/TN/04/002 (1); Prov. Heredia, 10 km SSE La Virgen, 450–550 m, <named-content xmlns:xlink="http://www.w3.org/1999/xlink" content-type="dwc:verbatimCoordinates" xlink:type="simple"><named-content content-type="geo-json" specific-use="{&#34;type&#34;:&#34;Point&#34;,&#34;coordinates&#34;:[-84.083333,10.333333]}" id="NCID0EBPAI" xlink:type="simple">10°20'N, 84°05'W</named-content></named-content>, 16 Mar. 2003, INBio-OET-<abbrev xmlns:xlink="http://www.w3.org/1999/xlink" xlink:title="Arthropods of La Selva" id="ABBRID0EGPAI" xlink:type="simple">ALAS</abbrev> transect, #030316-2 ex <italic><tp:taxon-name><tp:taxon-name-part taxon-name-part-type="genus" reg="Clusia">Clusia</tp:taxon-name-part></tp:taxon-name></italic> 2 cm dia. [L. Kirkendall, leg] (2); 11 km SSE La Virgen, 250–350 m, <named-content xmlns:xlink="http://www.w3.org/1999/xlink" content-type="dwc:verbatimCoordinates" xlink:type="simple"><named-content content-type="geo-json" specific-use="{&#34;type&#34;:&#34;Point&#34;,&#34;coordinates&#34;:[-84.050000,10.350000]}" id="NCID0EUPAI" xlink:type="simple">10°21'N, 84°03'W</named-content></named-content>, 11 Apr. 2004, INBio-OET-<abbrev xmlns:xlink="http://www.w3.org/1999/xlink" xlink:title="Arthropods of La Selva" id="ABBRID0EZPAI" xlink:type="simple">ALAS</abbrev> transect, #040411-1 [L. Kirkendall, leg] (1). Holotype, allotype and 8 paratypes are deposited in <named-content xmlns:xlink="http://www.w3.org/1999/xlink" content-type="dwc:institutional_code" xlink:type="simple">MNCR</named-content>, 4 paratypes in <named-content xmlns:xlink="http://www.w3.org/1999/xlink" content-type="dwc:institutional_code" xlink:type="simple">ZMBN</named-content>, 4 paratypes in <named-content xmlns:xlink="http://www.w3.org/1999/xlink" content-type="dwc:institutional_code" xlink:type="simple">USNM</named-content>.</p></tp:treatment-sec><tp:treatment-sec sec-type="diagnosis" id="SECID0EVQAI"><title>Diagnosis.</title><p>Interstriae 10 carinate to level of ventrite 1; protibiae with an additional mesal tooth near base of tooth 2. Distinguished from the very similar <italic><tp:taxon-name><tp:taxon-name-part taxon-name-part-type="genus" reg="Scolytodes">S.</tp:taxon-name-part><tp:taxon-name-part taxon-name-part-type="species" reg="mundus">mundus</tp:taxon-name-part></tp:taxon-name></italic> by the impressed lower female frons which has a small median callus just above epistoma, by the sparse, but regular, interstrial punctures, by the more broadly separated pro- and mesocoxae, and by the slightly emarginated eyes which are less broadly separated above.</p></tp:treatment-sec><tp:treatment-sec sec-type="description" id="SECID0EGRAI"><title>Description female.</title><p>Length 1.2–1.5 mm, 2.4–2.5 × as long as wide; color dark brown. <bold><italic>Head.</italic></bold> Eyes weakly emarginated along anterior margin, separated above by 2.4–2.6 × their width. Frons weakly impressed on a semi-circular area from just below upper level of eyes to near epistoma, surface strongly reticulate, with dense small punctures; a short median vertically elongated callus just above epistoma. Vestiture consisting of a mixture of fine short setae, and longer semi-erect setae, in impressed area. Antennal club with two recurved sutures on anterior face marked by short setae, on posterior side procurved, forming two oblique rings around the club; funiculus not clearly visible, likely 5-segmented. <bold><italic>Pronotum</italic></bold> strongly reticulate, with shallow tiny obscure punctures spaced by 3–5 × their diameter; faint asperities present on anterior fifth. Vestiture consisting of 8 erect long setae (4–2–2). <bold><italic>Elytra</italic></bold> generally smooth and shiny, sub-rugose on interstriae 1–3; striae 1 impressed, others not, punctures small, deep, associated with a micro-puncture and together appears like one elongated puncture, each pair separated in rows by less than their length; interstriae 3–4 × as wide as striae, with few small scattered punctures. Interstriae 10 carinate to level of ventrite 1. Vestiture consisting of about 25 erect setae regularly distributed on odd-numbered interstriae. <bold><italic>Legs.</italic></bold> Procoxae separated by 0.7 × and mesocoxae 1.1 × the width of one procoxa. Protibiae narrow, lateral teeth 1 and 2 of equal size, with 1–2 additional small granules along the lateral edge towards base; an additional mesal tooth present near base of tooth 2; protibial mucro obtuse. Meso- and metatibiae with 7 and 6 small socketed lateral teeth on distal half and third, respectively. <bold><italic>Ventral vestiture.</italic></bold> Setae on metanepisternum and mesanepisternum bifid, on metasternum and part of metanepisternum simple. Sclerolepidia large, plumose-like scales.</p></tp:treatment-sec><tp:treatment-sec sec-type="Male" id="SECID0E2RAI"><title>Male.</title><p>Similar to female, except frons convex, flattened just above (and level with) epistoma, with fine punctures and scant fine setae.</p></tp:treatment-sec><tp:treatment-sec sec-type="key" id="SECID0EASAI"><title>Key</title><p>(<xref ref-type="bibr" rid="B15">Wood 1982</xref>). Keys to couplet 25, with no further match.</p></tp:treatment-sec><tp:treatment-sec sec-type="etymology" id="SECID0EKSAI"><title>Etymology.</title><p>The Latin name <italic><tp:taxon-name><tp:taxon-name-part taxon-name-part-type="genus" reg="Scolytodes"/><tp:taxon-name-part taxon-name-part-type="species" reg="callosus">callosus</tp:taxon-name-part></tp:taxon-name></italic> is a masculine adjective, meaning hard, thick skin, referring to an elevated median callus just above the epistoma in females.</p></tp:treatment-sec><tp:treatment-sec sec-type="biology" id="SECID0E1SAI"><title>Biology and distribution.</title><p>This species is known from rainforest localities on the northern slopes of Braulio Carrillo in Costa Rica. Specimens were dissected from thin branches and twigs of <italic><tp:taxon-name><tp:taxon-name-part taxon-name-part-type="genus" reg="Clusia">Clusia</tp:taxon-name-part></tp:taxon-name></italic>, or collected by flight intercept traps (TN). The majority were collected in cloud forest. Some specimens were from the same twig as the larger species <italic><tp:taxon-name><tp:taxon-name-part taxon-name-part-type="genus" reg="Scolytodes">S.</tp:taxon-name-part><tp:taxon-name-part taxon-name-part-type="species" reg="catinus">catinus</tp:taxon-name-part></tp:taxon-name></italic>.</p></tp:treatment-sec><tp:treatment-sec><!--Section generated to contain objects referenced in tp:taxon-treatment.--><fig id="F6" position="float" orientation="portrait"><label>Figures 46–54.</label><caption><p>Dorsal, lateral and frontal view of the female holotype of <bold>46, 49, 52</bold><italic><tp:taxon-name><tp:taxon-name-part taxon-name-part-type="genus" reg="Scolytodes">Scolytodes</tp:taxon-name-part><tp:taxon-name-part taxon-name-part-type="species" reg="callosus">callosus</tp:taxon-name-part></tp:taxon-name></italic><bold>47, 50, 53</bold><italic><tp:taxon-name><tp:taxon-name-part taxon-name-part-type="genus" reg="Scolytodes">S.</tp:taxon-name-part><tp:taxon-name-part taxon-name-part-type="species" reg="parvipilus">parvipilus</tp:taxon-name-part></tp:taxon-name></italic><bold>48, 51, 54</bold><italic><tp:taxon-name><tp:taxon-name-part taxon-name-part-type="genus" reg="Scolytodes">S.</tp:taxon-name-part><tp:taxon-name-part taxon-name-part-type="species" reg="plenus">plenus</tp:taxon-name-part></tp:taxon-name></italic>.</p></caption><graphic xmlns:xlink="http://www.w3.org/1999/xlink" xlink:href="zookeys-863-001-g006.jpg" position="float" orientation="portrait" xlink:type="simple" id="oo_315716.jpg"/></fig></tp:treatment-sec><ref-list><ref id="B15"><mixed-citation xmlns:xlink="http://www.w3.org/1999/xlink" xlink:type="simple"><person-group><name name-style="western"><surname>Wood</surname><given-names>SL</given-names></name></person-group> (<year>1982</year>) <article-title>The bark and ambrosia beetles of North and Central America (<tp:taxon-name><tp:taxon-name-part taxon-name-part-type="order">Coleoptera</tp:taxon-name-part></tp:taxon-name>: <tp:taxon-name><tp:taxon-name-part taxon-name-part-type="family">Scolytidae</tp:taxon-name-part></tp:taxon-name>), a taxonomic monograph.</article-title><source>Great Basin Naturalist Memoirs</source><volume>6</volume>: <fpage>1</fpage>–<lpage>1359</lpage>.</mixed-citation></ref></ref-list></tp:taxon-treatment>
