# Supplementary material for: Rainforest and cloud forest Scolytodes (Curculionidae, Scolytinae, Hexacolini) from the Arthropods of La Selva inventory in Costa Rica: new species, new synonymy, new records
Source: Zookeys. 2019 Jul 11;863:1–34. doi: 10.3897/zookeys.863.33183 (PMC6639350; doi:10.3897/zookeys.863.33183)
Supplement: XML Treatment for Scolytodes parvipilus [file zookeys.863.33183-treatment18.xml]

<!DOCTYPE tp:taxon-treatment
  PUBLIC "-//TaxonX//DTD Taxonomic Treatment Publishing DTD v0 20100105//EN" "tax-treatment-NSO.dtd">
<tp:taxon-treatment xmlns:tp="http://www.plazi.org/taxpub"><tp:treatment-meta><kwd-group><label>Taxon classification</label><kwd><named-content xmlns:xlink="http://www.w3.org/1999/xlink" content-type="kingdom">Animalia</named-content></kwd><kwd><named-content xmlns:xlink="http://www.w3.org/1999/xlink" content-type="order">Coleoptera</named-content></kwd><kwd><named-content xmlns:xlink="http://www.w3.org/1999/xlink" content-type="family">Curculionidae</named-content></kwd></kwd-group><mixed-citation publication-type="journal"><person-group><name><surname>Jordal</surname><given-names>Bjarte H.</given-names></name><name><surname>Kirkendall</surname><given-names>Lawrence R.</given-names></name></person-group><article-title>Rainforest and cloud forest <italic><tp:taxon-name><tp:taxon-name-part taxon-name-part-type="genus" reg="Scolytodes">Scolytodes</tp:taxon-name-part></tp:taxon-name></italic> (<tp:taxon-name><tp:taxon-name-part taxon-name-part-type="family">Curculionidae</tp:taxon-name-part></tp:taxon-name>, <tp:taxon-name><tp:taxon-name-part taxon-name-part-type="subfamily">Scolytinae</tp:taxon-name-part></tp:taxon-name>, <tp:taxon-name><tp:taxon-name-part taxon-name-part-type="tribe">Hexacolini</tp:taxon-name-part></tp:taxon-name>) from the Arthropods of La Selva inventory in Costa Rica: new species, new synonymy, new records</article-title><source>Zookeys</source><day>11</day><month>7</month><year>2019</year><volume>863</volume><fpage>1</fpage><lpage>34</lpage><pub-id pub-id-type="doi">10.3897/zookeys.863.33183</pub-id></mixed-citation></tp:treatment-meta><tp:nomenclature><tp:taxon-name>
            <tp:taxon-name-part taxon-name-part-type="genus" reg="Scolytodes">Scolytodes</tp:taxon-name-part>
            <tp:taxon-name-part taxon-name-part-type="species" reg="parvipilus">parvipilus</tp:taxon-name-part>
            <object-id xmlns:xlink="http://www.w3.org/1999/xlink" content-type="zoobank" xlink:type="simple">http://zoobank.org/420406F4-6583-4EF9-9BAC-D065EC221143</object-id>
          </tp:taxon-name><tp:taxon-authority>Jordal &amp; Kirkendall</tp:taxon-authority><tp:taxon-status xmlns:xlink="http://www.w3.org/1999/xlink" xlink:type="simple">sp. nov.</tp:taxon-status><xref ref-type="fig" rid="F6">Figs 47</xref><xref ref-type="fig" rid="F6">, 50</xref><xref ref-type="fig" rid="F6">, 53</xref></tp:nomenclature><tp:treatment-sec sec-type="type material" id="SECID0EHVAI"><title>Type material.</title><p><bold>Holotype, female</bold>: Costa Rica, Prov. Heredia, 16 km SSE La Virgen, 1050–1150 m, <named-content xmlns:xlink="http://www.w3.org/1999/xlink" content-type="dwc:verbatimCoordinates" xlink:type="simple"><named-content content-type="geo-json" specific-use="{&#34;type&#34;:&#34;Point&#34;,&#34;coordinates&#34;:[-84.083333,10.266667]}" id="NCID0ESVAI" xlink:type="simple">10°16'N, 84°05'W</named-content></named-content>, 20 Feb. 2001, INBio-OET-<abbrev xmlns:xlink="http://www.w3.org/1999/xlink" xlink:title="Arthropods of La Selva" id="ABBRID0EXVAI" xlink:type="simple">ALAS</abbrev> transect, 11/TN/16/006, INB0003209608. <bold>Allotype male</bold>: Tapanti, Cartago, 4000 ft, IX-17-1963, S.L. Wood, ex unknown branch, #180, <italic><tp:taxon-name><tp:taxon-name-part taxon-name-part-type="genus" reg="Scolytodes">Scolytodes</tp:taxon-name-part></tp:taxon-name></italic> sp. det. S. L. Wood. <bold>Paratype</bold> (1 female): same data as allotype. Holotype deposited in <named-content xmlns:xlink="http://www.w3.org/1999/xlink" content-type="dwc:institutional_code" xlink:type="simple">MNCR</named-content>, allotype and paratype in <named-content xmlns:xlink="http://www.w3.org/1999/xlink" content-type="dwc:institutional_code" xlink:type="simple">USNM</named-content>. <bold>Other material.</bold> Same data as holotype, INB0003209621; only abdomen with elytra on point.</p></tp:treatment-sec><tp:treatment-sec sec-type="diagnosis" id="SECID0EYWAI"><title>Diagnosis.</title><p>Interstriae 10 carinate to apex; protibiae without additional mesal tooth. The combination of few erect interstrial setae, and ground vestiture consisting of fine recumbent strial and interstrial setae, distinguish this species from several species related to <italic><tp:taxon-name><tp:taxon-name-part taxon-name-part-type="genus" reg="Scolytodes">S.</tp:taxon-name-part><tp:taxon-name-part taxon-name-part-type="species" reg="chapuisi">chapuisi</tp:taxon-name-part></tp:taxon-name></italic> Wood, 1977 or <italic><tp:taxon-name><tp:taxon-name-part taxon-name-part-type="genus" reg="Scolytodes">S.</tp:taxon-name-part><tp:taxon-name-part taxon-name-part-type="species" reg="pseudopiceus">pseudopiceus</tp:taxon-name-part></tp:taxon-name></italic> Wood, 1969, and further from <italic><tp:taxon-name><tp:taxon-name-part taxon-name-part-type="genus" reg="Scolytodes">S.</tp:taxon-name-part><tp:taxon-name-part taxon-name-part-type="species" reg="venustus">venustus</tp:taxon-name-part></tp:taxon-name></italic> Wood, 1969 by the long abundant setae in the female frons.</p></tp:treatment-sec><tp:treatment-sec sec-type="description" id="SECID0E6XAI"><title>Description female.</title><p>Length 1.7–1.8 mm, 2.3–2.4 × as long as wide; color light brown. <bold><italic>Head.</italic></bold> Eyes entire, separated above by 1.8–1.9 × their width. Frons flattened from vertex to epistoma, surface shiny, median fifth impunctate and very weakly elevated, punctured elsewhere at base of setae. Vestiture consisting of long, golden setae arising from vertex and upper lateral areas of flattened area, tips of setae reaching level of antennal insertion. Antennal club setose, two procurved sutures weakly marked by shorter setae; funiculus not clearly visible, likely 6-segmented. <bold><italic>Pronotum</italic></bold> strongly reticulate, with shallow, obscure punctures spaced by 1–2 × their diameter; faint asperities present on anterior third. Vestiture consisting of 8 erect long setae (4–2–2). <bold><italic>Elytra</italic></bold> generally smooth and shiny; striae not impressed, punctures shallow, separated in rows by their diameter, confused with interstriae on declivity; interstriae on average 2 × as wide as striae, with confused punctures slightly smaller than in striae. Interstriae 10 carinate to apex. Vestiture consisting of about 15–20 erect setae on odd-numbered interstriae, and fine recumbent ground vestiture in both striae and interstriae. <bold><italic>Legs.</italic></bold> Procoxae narrowly separated by 0.2 × and mesocoxae 0.7 × the width of one procoxa. Protibiae narrow, parallel-sided, lateral teeth 1 slightly as long as 2, with 3–5 additional small rugae or granules along the lateral edge towards base; protibial mucro obtuse. Meso- and metatibiae with 7 and 6 lateral, socketed, small teeth on distal half and third, respectively. <bold><italic>Ventral vestiture.</italic></bold> Setae on metanepisternum and metasternum simple, on mesanepisternum bifid. Sclerolepidia very small, scale-like.</p></tp:treatment-sec><tp:treatment-sec sec-type="Male" id="SECID0EUYAI"><title>Male.</title><p>Similar to female, except size 1.6 mm; frons more convex, with a very weakly formed carina from epistoma to near upper level of eyes, punctures obscure, surface strongly reticulate, nearly glabrous except epistoma.</p></tp:treatment-sec><tp:treatment-sec sec-type="key" id="SECID0EZYAI"><title>Key</title><p>(<xref ref-type="bibr" rid="B15">Wood 1982</xref>). Keys to couplet 17, with no close match to <italic><tp:taxon-name><tp:taxon-name-part taxon-name-part-type="genus" reg="Scolytodes">S.</tp:taxon-name-part><tp:taxon-name-part taxon-name-part-type="species" reg="venustus">venustus</tp:taxon-name-part></tp:taxon-name></italic> or <italic><tp:taxon-name><tp:taxon-name-part taxon-name-part-type="genus" reg="Scolytodes">S.</tp:taxon-name-part><tp:taxon-name-part taxon-name-part-type="species" reg="pseudopiceus">pseudopiceus</tp:taxon-name-part></tp:taxon-name></italic>.</p></tp:treatment-sec><tp:treatment-sec sec-type="etymology" id="SECID0EZZAI"><title>Etymology.</title><p>The Latin name <italic><tp:taxon-name><tp:taxon-name-part taxon-name-part-type="genus" reg="Scolytodes"/><tp:taxon-name-part taxon-name-part-type="species" reg="parvipilus">parvipilus</tp:taxon-name-part></tp:taxon-name></italic> is composed by the stem of the adjective <italic>parvus</italic>, meaning small, the linking vowel –i, and the noun <italic>pilus</italic>, meaning fine hair, referring to the small curly or recumbent fine setae on the elytra, with only a few erect, longer, setae. It is invariable.</p></tp:treatment-sec><tp:treatment-sec sec-type="biology" id="SECID0EN1AI"><title>Biology and distribution.</title><p>This species is known from two Costa Rican cloud forest localities – the northern slopes of Braulio Carrillo, and Tapanti. Two specimens were collected in the same flight intercept trap, and two specimens were dissected from an unidentified branch.</p></tp:treatment-sec><tp:treatment-sec><!--Section generated to contain objects referenced in tp:taxon-treatment.--><fig id="F6" position="float" orientation="portrait"><label>Figures 46–54.</label><caption><p>Dorsal, lateral and frontal view of the female holotype of <bold>46, 49, 52</bold><italic><tp:taxon-name><tp:taxon-name-part taxon-name-part-type="genus" reg="Scolytodes">Scolytodes</tp:taxon-name-part><tp:taxon-name-part taxon-name-part-type="species" reg="callosus">callosus</tp:taxon-name-part></tp:taxon-name></italic><bold>47, 50, 53</bold><italic><tp:taxon-name><tp:taxon-name-part taxon-name-part-type="genus" reg="Scolytodes">S.</tp:taxon-name-part><tp:taxon-name-part taxon-name-part-type="species" reg="parvipilus">parvipilus</tp:taxon-name-part></tp:taxon-name></italic><bold>48, 51, 54</bold><italic><tp:taxon-name><tp:taxon-name-part taxon-name-part-type="genus" reg="Scolytodes">S.</tp:taxon-name-part><tp:taxon-name-part taxon-name-part-type="species" reg="plenus">plenus</tp:taxon-name-part></tp:taxon-name></italic>.</p></caption><graphic xmlns:xlink="http://www.w3.org/1999/xlink" xlink:href="zookeys-863-001-g006.jpg" position="float" orientation="portrait" xlink:type="simple" id="oo_315716.jpg"/></fig></tp:treatment-sec><ref-list><ref id="B15"><mixed-citation xmlns:xlink="http://www.w3.org/1999/xlink" xlink:type="simple"><person-group><name name-style="western"><surname>Wood</surname><given-names>SL</given-names></name></person-group> (<year>1982</year>) <article-title>The bark and ambrosia beetles of North and Central America (<tp:taxon-name><tp:taxon-name-part taxon-name-part-type="order">Coleoptera</tp:taxon-name-part></tp:taxon-name>: <tp:taxon-name><tp:taxon-name-part taxon-name-part-type="family">Scolytidae</tp:taxon-name-part></tp:taxon-name>), a taxonomic monograph.</article-title><source>Great Basin Naturalist Memoirs</source><volume>6</volume>: <fpage>1</fpage>–<lpage>1359</lpage>.</mixed-citation></ref></ref-list></tp:taxon-treatment>
