# Supplementary material for: Rainforest and cloud forest Scolytodes (Curculionidae, Scolytinae, Hexacolini) from the Arthropods of La Selva inventory in Costa Rica: new species, new synonymy, new records
Source: Zookeys. 2019 Jul 11;863:1–34. doi: 10.3897/zookeys.863.33183 (PMC6639350; doi:10.3897/zookeys.863.33183)
Supplement: XML Treatment for Scolytodes plenus [file zookeys.863.33183-treatment19.xml]

<!DOCTYPE tp:taxon-treatment
  PUBLIC "-//TaxonX//DTD Taxonomic Treatment Publishing DTD v0 20100105//EN" "tax-treatment-NSO.dtd">
<tp:taxon-treatment xmlns:tp="http://www.plazi.org/taxpub"><tp:treatment-meta><kwd-group><label>Taxon classification</label><kwd><named-content xmlns:xlink="http://www.w3.org/1999/xlink" content-type="kingdom">Animalia</named-content></kwd><kwd><named-content xmlns:xlink="http://www.w3.org/1999/xlink" content-type="order">Coleoptera</named-content></kwd><kwd><named-content xmlns:xlink="http://www.w3.org/1999/xlink" content-type="family">Curculionidae</named-content></kwd></kwd-group><mixed-citation publication-type="journal"><person-group><name><surname>Jordal</surname><given-names>Bjarte H.</given-names></name><name><surname>Kirkendall</surname><given-names>Lawrence R.</given-names></name></person-group><article-title>Rainforest and cloud forest <italic><tp:taxon-name><tp:taxon-name-part taxon-name-part-type="genus" reg="Scolytodes">Scolytodes</tp:taxon-name-part></tp:taxon-name></italic> (<tp:taxon-name><tp:taxon-name-part taxon-name-part-type="family">Curculionidae</tp:taxon-name-part></tp:taxon-name>, <tp:taxon-name><tp:taxon-name-part taxon-name-part-type="subfamily">Scolytinae</tp:taxon-name-part></tp:taxon-name>, <tp:taxon-name><tp:taxon-name-part taxon-name-part-type="tribe">Hexacolini</tp:taxon-name-part></tp:taxon-name>) from the Arthropods of La Selva inventory in Costa Rica: new species, new synonymy, new records</article-title><source>Zookeys</source><day>11</day><month>7</month><year>2019</year><volume>863</volume><fpage>1</fpage><lpage>34</lpage><pub-id pub-id-type="doi">10.3897/zookeys.863.33183</pub-id></mixed-citation></tp:treatment-meta><tp:nomenclature><tp:taxon-name>
            <tp:taxon-name-part taxon-name-part-type="genus" reg="Scolytodes">Scolytodes</tp:taxon-name-part>
            <tp:taxon-name-part taxon-name-part-type="species" reg="plenus">plenus</tp:taxon-name-part>
            <object-id xmlns:xlink="http://www.w3.org/1999/xlink" content-type="zoobank" xlink:type="simple">http://zoobank.org/C0E3C083-60DF-4C78-AB40-48C5CBDFAE70</object-id>
          </tp:taxon-name><tp:taxon-authority>Jordal &amp; Kirkendall</tp:taxon-authority><tp:taxon-status xmlns:xlink="http://www.w3.org/1999/xlink" xlink:type="simple">sp. nov.</tp:taxon-status><xref ref-type="fig" rid="F6">Figs 48</xref><xref ref-type="fig" rid="F6">, 51</xref><xref ref-type="fig" rid="F6">, 54</xref></tp:nomenclature><tp:treatment-sec sec-type="type material" id="SECID0EH3AI"><title>Type material.</title><p><bold>Holotype, female</bold>: Costa Rica, Prov. Heredia, 16 km SSE La Virgen, 1050–1150 m, <named-content xmlns:xlink="http://www.w3.org/1999/xlink" content-type="dwc:verbatimCoordinates" xlink:type="simple"><named-content content-type="geo-json" specific-use="{&#34;type&#34;:&#34;Point&#34;,&#34;coordinates&#34;:[-84.083333,10.266667]}" id="NCID0ES3AI" xlink:type="simple">10°16'N, 84°05'W</named-content></named-content>, 21 Mar. 2001, INBio-OET-<abbrev xmlns:xlink="http://www.w3.org/1999/xlink" xlink:title="Arthropods of La Selva" id="ABBRID0EX3AI" xlink:type="simple">ALAS</abbrev> transect, 11/TN/18/008, INB0003210556. <bold>Allotype, male</bold>: Prov. Heredia, 9 km NE Vara Blanca, 1450–1550 m, <named-content xmlns:xlink="http://www.w3.org/1999/xlink" content-type="dwc:verbatimCoordinates" xlink:type="simple"><named-content content-type="geo-json" specific-use="{&#34;type&#34;:&#34;Point&#34;,&#34;coordinates&#34;:[-84.100000,10.233333]}" id="NCID0EA4AI" xlink:type="simple">10°14'N, 84°06'W</named-content></named-content>, 20 Mar. 2005, INBio-OET-<abbrev xmlns:xlink="http://www.w3.org/1999/xlink" xlink:title="Arthropods of La Selva" id="ABBRID0EF4AI" xlink:type="simple">ALAS</abbrev> transect, 15/TN/04/012, INB0003675744. <bold>Paratypes</bold>: same data as allotype, except 15/TN/20/020 (INB0003675955) (1); same data as allotype except 17 Apr. 2005, 15/TN/04/022 (INB0003676180) (1); Costa Rica, Puntarenas, 5 km SW Est. Biol. Las Cruces, 1425 m, <named-content xmlns:xlink="http://www.w3.org/1999/xlink" content-type="dwc:verbatimCoordinates" xlink:type="simple"><named-content content-type="geo-json" specific-use="{&#34;type&#34;:&#34;Point&#34;,&#34;coordinates&#34;:[-82.988333,8.783056]}" id="NCID0EO4AI" xlink:type="simple">08°46'59"N, 82°59'18"W</named-content></named-content>, 22 VI. 1998, R. Anderson, wet cloud forest litter, 98-108B (2); Costa Rica, S. J., Zurquí de Moravia, 1600 m, IX-1-9-1998, <abbrev xmlns:xlink="http://www.w3.org/1999/xlink" xlink:title="flight intercept trap" id="ABBRID0ET4AI" xlink:type="simple">FIT</abbrev>, C.W. &amp; L.B. O’Brien (1). Holotype and allotype deposited in <named-content xmlns:xlink="http://www.w3.org/1999/xlink" content-type="dwc:institutional_code" xlink:type="simple">MNCR</named-content>, 2 paratypes in <named-content xmlns:xlink="http://www.w3.org/1999/xlink" content-type="dwc:institutional_code" xlink:type="simple">FSCA</named-content>, 1 paratype in <named-content xmlns:xlink="http://www.w3.org/1999/xlink" content-type="dwc:institutional_code" xlink:type="simple">USNM</named-content>, 1 paratype in <named-content xmlns:xlink="http://www.w3.org/1999/xlink" content-type="dwc:institutional_code" xlink:type="simple">CASC</named-content>, 1 paratype in <named-content xmlns:xlink="http://www.w3.org/1999/xlink" content-type="dwc:institutional_code" xlink:type="simple">ZMBN</named-content>.</p></tp:treatment-sec><tp:treatment-sec sec-type="diagnosis" id="SECID0E65AI"><title>Diagnosis.</title><p>Interstriae 10 carinate to level of metacoxa; protibiae without additional mesal tooth. Unique female frons with silky white, soft setae, and one of few species bearing 10 erect pronotal setae where the additional pair is close to the center of the pronotum. Only distantly related to species such as <italic><tp:taxon-name><tp:taxon-name-part taxon-name-part-type="genus" reg="Scolytodes">S.</tp:taxon-name-part><tp:taxon-name-part taxon-name-part-type="species" reg="banosus">banosus</tp:taxon-name-part></tp:taxon-name></italic> (Hagedorn, 1909) and <italic><tp:taxon-name><tp:taxon-name-part taxon-name-part-type="genus" reg="Scolytodes">S.</tp:taxon-name-part><tp:taxon-name-part taxon-name-part-type="species" reg="hagedorni">hagedorni</tp:taxon-name-part></tp:taxon-name></italic> (Schedl, 1962); more similar to <italic><tp:taxon-name><tp:taxon-name-part taxon-name-part-type="genus" reg="Scolytodes">S.</tp:taxon-name-part><tp:taxon-name-part taxon-name-part-type="species" reg="obovatus">obovatus</tp:taxon-name-part></tp:taxon-name></italic> Jordal, 2013 but the new species differs by having a short interstriae 10.</p></tp:treatment-sec><tp:treatment-sec sec-type="description" id="SECID0EGABI"><title>Description female.</title><p>Length 1.4–1.7 mm, 1.9–2.0 × as long as wide; color brown to dark brown. <bold><italic>Head.</italic></bold> Eyes weakly sinuate, separated above by 2.0–2.5 × their width. Frons flattened between eyes from vertex to epistoma, more deeply impressed at level of antennal insertion; surface shiny, smooth, median third impunctate, with dense punctures elsewhere associated with setae. Vestiture consisting of short, soft, silky setae from vertex to epistoma, except in central impunctate area. Antennal club setose, particularly on anterior face, on posterior face with two obliquely procurved sutures, segment 1 large, corneous; funiculus 6- or 7-segmented, segments very thin and disc-like. <bold><italic>Pronotum</italic></bold> shiny, very weakly reticulate, with shallow, medium-sized punctures spaced on average by their diameter. Vestiture consisting of 10 erect long setae (4–2–2–2), and short, fine, recumbent setae on anterior half. <bold><italic>Elytra</italic></bold> generally smooth and shiny; striae not impressed, punctures shallow, tiny, in longitudinal pairs, each pair separated in rows by their length; interstriae 5 × as wide as striae, punctures of same size as in striae, mainly in rows. Interstriae 10 carinate to level of metacoxa. Vestiture consisting of irregularly placed, erect, interstrial setae of variable length and thickness, and densely placed, fine, short, partly curled, semi-recumbent setae in both striae and interstriae. <bold><italic>Legs.</italic></bold> Procoxae separated by 0.6 × and mesocoxae 0.9 × the width of one procoxa. Protibiae narrow, oval-parallel-sided, lateral teeth 1 and 2 long and sharp, 2 as long as 1, with 3–4 additional small, sharp spines or granules along the lateral edge towards base; protibial mucro obtuse. Mesotibiae with 6–9 lateral, socketed, small teeth on distal half, the apical 3–4 teeth smaller, forming a dense comb; metatibiae with 5–6 lateral, small, socketed teeth on distal half. <bold><italic>Ventral vestiture.</italic></bold> Setae on metanepisternum and metasternum simple, on mesanepisternum trifid. Sclerolepidia very small, scale-like.</p></tp:treatment-sec><tp:treatment-sec sec-type="Male" id="SECID0E2ABI"><title>Male.</title><p>Similar to female, except frons slightly more convex, with fewer and shorter setae distributed near inner margin of eyes and antennal insertion.</p></tp:treatment-sec><tp:treatment-sec sec-type="key" id="SECID0EABBI"><title>Key</title><p>(<xref ref-type="bibr" rid="B15">Wood 1982</xref>). There is a mismatch in couplet 6 (short interstriae 10, but no mesal tooth on protibiae).</p></tp:treatment-sec><tp:treatment-sec sec-type="etymology" id="SECID0EKBBI"><title>Etymology.</title><p>The Latin name <italic><tp:taxon-name><tp:taxon-name-part taxon-name-part-type="genus" reg="Scolytodes"/><tp:taxon-name-part taxon-name-part-type="species" reg="plenus">plenus</tp:taxon-name-part></tp:taxon-name></italic> is a masculine adjective, meaning plump or chubby, referring to the stout body shape.</p></tp:treatment-sec><tp:treatment-sec sec-type="biology" id="SECID0E1BBI"><title>Biology and distribution.</title><p>This species is known from four Costa Rican cloud forest localities – in the northern and southern slopes of Volcan Barva (Braulio Carrillo) and close to the Panama border (Las Cruces). Two specimens were collected by leaf litter sifting, and four specimens by flight intercept trapping.</p><fig id="F6" position="float" orientation="portrait"><label>Figures 46–54.</label><caption><p>Dorsal, lateral and frontal view of the female holotype of <bold>46, 49, 52</bold><italic><tp:taxon-name><tp:taxon-name-part taxon-name-part-type="genus" reg="Scolytodes">Scolytodes</tp:taxon-name-part><tp:taxon-name-part taxon-name-part-type="species" reg="callosus">callosus</tp:taxon-name-part></tp:taxon-name></italic><bold>47, 50, 53</bold><italic><tp:taxon-name><tp:taxon-name-part taxon-name-part-type="genus" reg="Scolytodes">S.</tp:taxon-name-part><tp:taxon-name-part taxon-name-part-type="species" reg="parvipilus">parvipilus</tp:taxon-name-part></tp:taxon-name></italic><bold>48, 51, 54</bold><italic><tp:taxon-name><tp:taxon-name-part taxon-name-part-type="genus" reg="Scolytodes">S.</tp:taxon-name-part><tp:taxon-name-part taxon-name-part-type="species" reg="plenus">plenus</tp:taxon-name-part></tp:taxon-name></italic>.</p></caption><graphic xmlns:xlink="http://www.w3.org/1999/xlink" xlink:href="zookeys-863-001-g006.jpg" position="float" orientation="portrait" xlink:type="simple" id="oo_315716.jpg"/></fig></tp:treatment-sec><ref-list><ref id="B15"><mixed-citation xmlns:xlink="http://www.w3.org/1999/xlink" xlink:type="simple"><person-group><name name-style="western"><surname>Wood</surname><given-names>SL</given-names></name></person-group> (<year>1982</year>) <article-title>The bark and ambrosia beetles of North and Central America (<tp:taxon-name><tp:taxon-name-part taxon-name-part-type="order">Coleoptera</tp:taxon-name-part></tp:taxon-name>: <tp:taxon-name><tp:taxon-name-part taxon-name-part-type="family">Scolytidae</tp:taxon-name-part></tp:taxon-name>), a taxonomic monograph.</article-title><source>Great Basin Naturalist Memoirs</source><volume>6</volume>: <fpage>1</fpage>–<lpage>1359</lpage>.</mixed-citation></ref></ref-list></tp:taxon-treatment>
