# Supplementary material for: Rainforest and cloud forest Scolytodes (Curculionidae, Scolytinae, Hexacolini) from the Arthropods of La Selva inventory in Costa Rica: new species, new synonymy, new records
Source: Zookeys. 2019 Jul 11;863:1–34. doi: 10.3897/zookeys.863.33183 (PMC6639350; doi:10.3897/zookeys.863.33183)
Supplement: XML Treatment for Scolytodes minutissimus [file zookeys.863.33183-treatment20.xml]

<!DOCTYPE tp:taxon-treatment
  PUBLIC "-//TaxonX//DTD Taxonomic Treatment Publishing DTD v0 20100105//EN" "tax-treatment-NSO.dtd">
<tp:taxon-treatment xmlns:tp="http://www.plazi.org/taxpub"><tp:treatment-meta><kwd-group><label>Taxon classification</label><kwd><named-content xmlns:xlink="http://www.w3.org/1999/xlink" content-type="kingdom">Animalia</named-content></kwd><kwd><named-content xmlns:xlink="http://www.w3.org/1999/xlink" content-type="order">Coleoptera</named-content></kwd><kwd><named-content xmlns:xlink="http://www.w3.org/1999/xlink" content-type="family">Curculionidae</named-content></kwd></kwd-group><mixed-citation publication-type="journal"><person-group><name><surname>Jordal</surname><given-names>Bjarte H.</given-names></name><name><surname>Kirkendall</surname><given-names>Lawrence R.</given-names></name></person-group><article-title>Rainforest and cloud forest <italic><tp:taxon-name><tp:taxon-name-part taxon-name-part-type="genus" reg="Scolytodes">Scolytodes</tp:taxon-name-part></tp:taxon-name></italic> (<tp:taxon-name><tp:taxon-name-part taxon-name-part-type="family">Curculionidae</tp:taxon-name-part></tp:taxon-name>, <tp:taxon-name><tp:taxon-name-part taxon-name-part-type="subfamily">Scolytinae</tp:taxon-name-part></tp:taxon-name>, <tp:taxon-name><tp:taxon-name-part taxon-name-part-type="tribe">Hexacolini</tp:taxon-name-part></tp:taxon-name>) from the Arthropods of La Selva inventory in Costa Rica: new species, new synonymy, new records</article-title><source>Zookeys</source><day>11</day><month>7</month><year>2019</year><volume>863</volume><fpage>1</fpage><lpage>34</lpage><pub-id pub-id-type="doi">10.3897/zookeys.863.33183</pub-id></mixed-citation></tp:treatment-meta><tp:nomenclature><tp:taxon-name>
            <tp:taxon-name-part taxon-name-part-type="genus" reg="Scolytodes">Scolytodes</tp:taxon-name-part>
            <tp:taxon-name-part taxon-name-part-type="species" reg="minutissimus">minutissimus</tp:taxon-name-part>
          </tp:taxon-name><tp:taxon-authority>Schedl</tp:taxon-authority><xref ref-type="fig" rid="F7">Figs 55</xref><xref ref-type="fig" rid="F7">, 56</xref><xref ref-type="fig" rid="F7">, 57</xref><tp:nomenclature-citation-list><tp:nomenclature-citation><tp:taxon-name>
                <tp:taxon-name-part taxon-name-part-type="genus" reg="Scolytodes">Scolytodes</tp:taxon-name-part>
                <tp:taxon-name-part taxon-name-part-type="species" reg="minutissimus">minutissimus</tp:taxon-name-part>
              </tp:taxon-name><comment>Schedl, 1952: 355.</comment></tp:nomenclature-citation></tp:nomenclature-citation-list></tp:nomenclature><tp:treatment-sec sec-type="material" id="SECID0EQFBI"><title>Material examined.</title><p><bold>Holotype, female</bold>: Costa Rica, Limón, Hamburgfarm on Reventazón. [<named-content xmlns:xlink="http://www.w3.org/1999/xlink" content-type="dwc:institutional_code" xlink:type="simple">NHMW</named-content>]. <bold>New records</bold>: Costa Rica, Heredia, Est. Biol. La Selva, 50–150 m, <named-content xmlns:xlink="http://www.w3.org/1999/xlink" content-type="dwc:verbatimCoordinates" xlink:type="simple"><named-content content-type="geo-json" specific-use="{&#34;type&#34;:&#34;Point&#34;,&#34;coordinates&#34;:[-84.016667,10.433333]}" id="NCID0EFGBI" xlink:type="simple">10°26'N, 84°01'W</named-content></named-content>, May 2000, INBio-OET; 09 May 2000, <italic><tp:taxon-name><tp:taxon-name-part taxon-name-part-type="genus" reg="Goethalsia">Goethalsia</tp:taxon-name-part><tp:taxon-name-part taxon-name-part-type="species" reg="meiantha">meiantha</tp:taxon-name-part></tp:taxon-name></italic> FOT/47/29 (INBIOCRI002730681), FOT/49/26 (INBIOCRI002731590), FOT/49/23 (INBIOCRI002731568).</p></tp:treatment-sec><tp:treatment-sec sec-type="diagnosis" id="SECID0EVGBI"><title>Diagnosis.</title><p>Interstriae 10 elevated to near apex; protibiae without an additional mesal tooth. Recognized by the presence of exactly two erect setae on the median anterior margin of the pronotum, and one erect setae on each interstriae 3 on the elytral disc, and by the broad longitudinal callus in a sparsely setose female frons.</p></tp:treatment-sec><tp:treatment-sec sec-type="description" id="SECID0E1GBI"><title>Description female.</title><p>Length 1.3 mm, 2.0 × as long as wide; color brown. <bold><italic>Head.</italic></bold> Eyes entire, separated above by 1.6 × their width. Frons impressed in a hoof-shaped fashion, from broadly impressed on epistoma to more narrowly impressed near upper level of eyes, a longitudinal, broad callus in the middle of impressed area; surface shiny, punctured in impressed area only; vestiture consisting of fine, short setae in impressed area. Antennal club densely pubescent, without sutures, posterior face partly corneous on basal median half. Funiculus 5-segmented. <bold><italic>Pronotum</italic></bold> shiny, small punctures spaced by 3–4 × their diameter. Vestiture consisting of two erect setae at the middle of frontal margin (2–0–0). <bold><italic>Elytra</italic></bold> smooth, striae generally not impressed, punctures minute and barely visible, close to each other in irregular rows; interstriae approximately 4–6 × as wide as striae, punctures as small as in striae, in rows, separated by 5–10 × their diameter. Interstriae 10 carinate to near apex. Vestiture consisting of two erect setae on disc, one on each interstriae 3. <bold><italic>Legs.</italic></bold> Procoxae separated by 0.8 × and mesocoxae 1.0 × the width of one procoxa. Protibiae narrow, teeth 1 and 2 equal, with 3–4 additional tiny granules along the edge towards base; protibial mucro tiny, curved posteriorly. Mesotibiae with 6 socketed lateral teeth on distal half, metatibiae with 4 small socketed teeth on distal fourth. <bold><italic>Ventral vestiture.</italic></bold> Setae on metasternum and metanepisternum simple.</p></tp:treatment-sec><tp:treatment-sec sec-type="Male" id="SECID0EPHBI"><title>Male.</title><p>Similar to female except frons convex, slightly impressed just above epistoma having scant setae; surface shiny, with few punctures.</p></tp:treatment-sec><tp:treatment-sec sec-type="biology" id="SECID0EUHBI"><title>Biology and distribution.</title><p>This species is only known from two nearby sites in the lowland of eastern Costa Rica. Three specimens were collected by fogging of a <italic><tp:taxon-name><tp:taxon-name-part taxon-name-part-type="genus" reg="Goethalsia">Goethalsia</tp:taxon-name-part><tp:taxon-name-part taxon-name-part-type="species" reg="meiantha">meiantha</tp:taxon-name-part></tp:taxon-name></italic> tree (<tp:taxon-name><tp:taxon-name-part taxon-name-part-type="family">Malvaceae</tp:taxon-name-part></tp:taxon-name>).</p></tp:treatment-sec><tp:treatment-sec sec-type="notes" id="SECID0EKIBI"><title>Note.</title><p>The holotype is a light-colored teneral specimen. The mature color is very dark brown. <xref ref-type="bibr" rid="B15">Wood (1982)</xref> did not note the peculiar pattern of setae with two erect frontal setae on pronotum, and two erect setae on the elytral disc (one each on interstriae 3).</p><fig id="F7" position="float" orientation="portrait"><label>Figures 55–57.</label><caption><p>Dorsal, lateral and frontal view of a female <italic><tp:taxon-name><tp:taxon-name-part taxon-name-part-type="genus" reg="Scolytodes">Scolytodes</tp:taxon-name-part><tp:taxon-name-part taxon-name-part-type="species" reg="minutissimus">minutissimus</tp:taxon-name-part></tp:taxon-name></italic>.</p></caption><graphic xmlns:xlink="http://www.w3.org/1999/xlink" xlink:href="zookeys-863-001-g007.jpg" position="float" orientation="portrait" xlink:type="simple" id="oo_315717.jpg"/></fig></tp:treatment-sec><ref-list><ref id="B15"><mixed-citation xmlns:xlink="http://www.w3.org/1999/xlink" xlink:type="simple"><person-group><name name-style="western"><surname>Wood</surname><given-names>SL</given-names></name></person-group> (<year>1982</year>) <article-title>The bark and ambrosia beetles of North and Central America (<tp:taxon-name><tp:taxon-name-part taxon-name-part-type="order">Coleoptera</tp:taxon-name-part></tp:taxon-name>: <tp:taxon-name><tp:taxon-name-part taxon-name-part-type="family">Scolytidae</tp:taxon-name-part></tp:taxon-name>), a taxonomic monograph.</article-title><source>Great Basin Naturalist Memoirs</source><volume>6</volume>: <fpage>1</fpage>–<lpage>1359</lpage>.</mixed-citation></ref></ref-list></tp:taxon-treatment>
