# Supplementary material for: Rainforest and cloud forest Scolytodes (Curculionidae, Scolytinae, Hexacolini) from the Arthropods of La Selva inventory in Costa Rica: new species, new synonymy, new records
Source: Zookeys. 2019 Jul 11;863:1–34. doi: 10.3897/zookeys.863.33183 (PMC6639350; doi:10.3897/zookeys.863.33183)
Supplement: XML Treatment for Scolytodes costabilis [file zookeys.863.33183-treatment21.xml]

<!DOCTYPE tp:taxon-treatment
  PUBLIC "-//TaxonX//DTD Taxonomic Treatment Publishing DTD v0 20100105//EN" "tax-treatment-NSO.dtd">
<tp:taxon-treatment xmlns:tp="http://www.plazi.org/taxpub"><tp:treatment-meta><kwd-group><label>Taxon classification</label><kwd><named-content xmlns:xlink="http://www.w3.org/1999/xlink" content-type="kingdom">Animalia</named-content></kwd><kwd><named-content xmlns:xlink="http://www.w3.org/1999/xlink" content-type="order">Coleoptera</named-content></kwd><kwd><named-content xmlns:xlink="http://www.w3.org/1999/xlink" content-type="family">Curculionidae</named-content></kwd></kwd-group><mixed-citation publication-type="journal"><person-group><name><surname>Jordal</surname><given-names>Bjarte H.</given-names></name><name><surname>Kirkendall</surname><given-names>Lawrence R.</given-names></name></person-group><article-title>Rainforest and cloud forest <italic><tp:taxon-name><tp:taxon-name-part taxon-name-part-type="genus" reg="Scolytodes">Scolytodes</tp:taxon-name-part></tp:taxon-name></italic> (<tp:taxon-name><tp:taxon-name-part taxon-name-part-type="family">Curculionidae</tp:taxon-name-part></tp:taxon-name>, <tp:taxon-name><tp:taxon-name-part taxon-name-part-type="subfamily">Scolytinae</tp:taxon-name-part></tp:taxon-name>, <tp:taxon-name><tp:taxon-name-part taxon-name-part-type="tribe">Hexacolini</tp:taxon-name-part></tp:taxon-name>) from the Arthropods of La Selva inventory in Costa Rica: new species, new synonymy, new records</article-title><source>Zookeys</source><day>11</day><month>7</month><year>2019</year><volume>863</volume><fpage>1</fpage><lpage>34</lpage><pub-id pub-id-type="doi">10.3897/zookeys.863.33183</pub-id></mixed-citation></tp:treatment-meta><tp:nomenclature><tp:taxon-name>
            <tp:taxon-name-part taxon-name-part-type="genus" reg="Scolytodes">Scolytodes</tp:taxon-name-part>
            <tp:taxon-name-part taxon-name-part-type="species" reg="costabilis">costabilis</tp:taxon-name-part>
          </tp:taxon-name><tp:taxon-authority>Wood, 1974</tp:taxon-authority><tp:nomenclature-citation-list><tp:nomenclature-citation><tp:taxon-name>
                <tp:taxon-name-part taxon-name-part-type="genus" reg="Scolytodes">Scolytodes</tp:taxon-name-part>
                <tp:taxon-name-part taxon-name-part-type="species" reg="obesus">obesus</tp:taxon-name-part>
              </tp:taxon-name><comment>Wood, 1975, new synonymy</comment></tp:nomenclature-citation></tp:nomenclature-citation-list></tp:nomenclature><tp:treatment-sec sec-type="New Costa Rica records" id="SECID0E3KBI"><title>New Costa Rica records.</title><p>San José, Zurquí de Moravia, 1600 m, 11 July 1997, L. R. Kirkendall, 4 cm dia. <italic><tp:taxon-name><tp:taxon-name-part taxon-name-part-type="genus" reg="Cecropia">Cecropia</tp:taxon-name-part><tp:taxon-name-part taxon-name-part-type="species" reg="insignis">insignis</tp:taxon-name-part></tp:taxon-name></italic> branch (14); Prov. Heredia, 16 km SSE La Virgen, 1050–1150 m, <named-content xmlns:xlink="http://www.w3.org/1999/xlink" content-type="dwc:verbatimCoordinates" xlink:type="simple"><named-content content-type="geo-json" specific-use="{&#34;type&#34;:&#34;Point&#34;,&#34;coordinates&#34;:[-84.083333,10.266667]}" id="NCID0EQLBI" xlink:type="simple">10°16'N, 84°05'W</named-content></named-content>, 20 Feb. 2001, INBio-OET-<abbrev xmlns:xlink="http://www.w3.org/1999/xlink" xlink:title="Arthropods of La Selva" id="ABBRID0EVLBI" xlink:type="simple">ALAS</abbrev> transect, 11/TN/19/009, INB0003210610 (1); Heredia, Est. Biol. La Selva, 50–150 m, <named-content xmlns:xlink="http://www.w3.org/1999/xlink" content-type="dwc:verbatimCoordinates" xlink:type="simple"><named-content content-type="geo-json" specific-use="{&#34;type&#34;:&#34;Point&#34;,&#34;coordinates&#34;:[-84.016667,10.433333]}" id="NCID0E3LBI" xlink:type="simple">10°26'N, 84°01'W</named-content></named-content>, 15 May 2000, FOT/50/34, fogging <italic><tp:taxon-name><tp:taxon-name-part taxon-name-part-type="genus" reg="Goethalsia">Goethalsia</tp:taxon-name-part><tp:taxon-name-part taxon-name-part-type="species" reg="meiantha">meiantha</tp:taxon-name-part></tp:taxon-name></italic>, INBIOCRI002731022 (1); [Puntarenas] La Gamba, Piedras Blancas NP, Esquinas rainforest, 18–28 May 2006, 8°42'/-83°12', 90–200 m, leg. Erwin Holzer (1).</p><p><italic><tp:taxon-name><tp:taxon-name-part taxon-name-part-type="genus" reg="Scolytodes">Scolytodes</tp:taxon-name-part><tp:taxon-name-part taxon-name-part-type="species" reg="obesus">obesus</tp:taxon-name-part></tp:taxon-name></italic> was described from a single teneral specimen from the Canal Zone in Panama (<xref ref-type="bibr" rid="B14">Wood 1975</xref>). This specimen is slightly stouter than the holotype of <italic><tp:taxon-name><tp:taxon-name-part taxon-name-part-type="genus" reg="Scolytodes">S.</tp:taxon-name-part><tp:taxon-name-part taxon-name-part-type="species" reg="costabilis">costabilis</tp:taxon-name-part></tp:taxon-name></italic> (2.1 vs. 2.3 × as long as wide), and the declivity of the elytra is slightly more gradual. Slight variation observed among populations and even within series of the new collections argue for there being just a single species.</p><p><italic><tp:taxon-name><tp:taxon-name-part taxon-name-part-type="genus" reg="Scolytodes">Scolytodes</tp:taxon-name-part><tp:taxon-name-part taxon-name-part-type="species" reg="costabilis">costabilis</tp:taxon-name-part></tp:taxon-name></italic> is recorded for the second time from Costa Rica (see <xref ref-type="bibr" rid="B8">Jordal 2018</xref>), from three additional localities. With the four records reported here, this species is regarded as broadly distributed, ranging from Veracruz, Mexico (holotype of <italic><tp:taxon-name><tp:taxon-name-part taxon-name-part-type="genus" reg="Scolytodes">S.</tp:taxon-name-part><tp:taxon-name-part taxon-name-part-type="species" reg="costabilis">costabilis</tp:taxon-name-part></tp:taxon-name></italic>) to central Panama, from near sea level to cloud forest.</p><sec sec-type="New country records for Hexacolini" id="SECID0EEOBI"><title>New country records for <tp:taxon-name><tp:taxon-name-part taxon-name-part-type="tribe">Hexacolini</tp:taxon-name-part></tp:taxon-name></title><p>Six species of <italic><tp:taxon-name><tp:taxon-name-part taxon-name-part-type="genus" reg="Scolytodes">Scolytodes</tp:taxon-name-part></tp:taxon-name></italic> and one of the related genus <italic><tp:taxon-name><tp:taxon-name-part taxon-name-part-type="genus" reg="Pycnarthrum">Pycnarthrum</tp:taxon-name-part></tp:taxon-name></italic> were recorded from Costa Rica for the first time (Table <xref ref-type="table" rid="T1">1</xref>).</p><p><bold><italic><tp:taxon-name><tp:taxon-name-part taxon-name-part-type="genus" reg="Scolytodes">Scolytodes</tp:taxon-name-part><tp:taxon-name-part taxon-name-part-type="species" reg="clusiacolens">clusiacolens</tp:taxon-name-part></tp:taxon-name></italic></bold> Wood was previously known from Mexico and Honduras. The collection of this large species comprises three pairs just starting galleries in 8–10 mm thick <italic><tp:taxon-name><tp:taxon-name-part taxon-name-part-type="genus" reg="Clusia">Clusia</tp:taxon-name-part></tp:taxon-name></italic> branches.</p><p><bold><italic><tp:taxon-name><tp:taxon-name-part taxon-name-part-type="genus" reg="Scolytodes">Scolytodes</tp:taxon-name-part><tp:taxon-name-part taxon-name-part-type="species" reg="crinalis">crinalis</tp:taxon-name-part></tp:taxon-name></italic></bold> Wood, 1978, another <italic><tp:taxon-name><tp:taxon-name-part taxon-name-part-type="genus" reg="Clusia">Clusia</tp:taxon-name-part></tp:taxon-name></italic>-associated species, was previously known only from Venezuela. It was collected in two different traps.</p><p><bold><italic><tp:taxon-name><tp:taxon-name-part taxon-name-part-type="genus" reg="Scolytodes">Scolytodes</tp:taxon-name-part><tp:taxon-name-part taxon-name-part-type="species" reg="libidus">libidus</tp:taxon-name-part></tp:taxon-name></italic></bold> Wood, 1978, another Venezuelan species, was collected by traps and from leaf litter samples from several Costa Rican localities.</p><p><bold><italic><tp:taxon-name><tp:taxon-name-part taxon-name-part-type="genus" reg="Scolytodes">Scolytodes</tp:taxon-name-part><tp:taxon-name-part taxon-name-part-type="species" reg="reticulatus">reticulatus</tp:taxon-name-part></tp:taxon-name></italic></bold> Wood, 1961 was originally recorded from <italic><tp:taxon-name><tp:taxon-name-part taxon-name-part-type="genus" reg="Ficus">Ficus</tp:taxon-name-part></tp:taxon-name></italic> in Mexico and the Costa Rica collection from a fallen <italic><tp:taxon-name><tp:taxon-name-part taxon-name-part-type="genus" reg="Ficus">Ficus</tp:taxon-name-part><tp:taxon-name-part taxon-name-part-type="species" reg="jimenezii">jimenezii</tp:taxon-name-part></tp:taxon-name></italic> tree suggests it might be widely distributed fig tree specialist.</p><p><bold><italic><tp:taxon-name><tp:taxon-name-part taxon-name-part-type="genus" reg="Scolytodes">Scolytodes</tp:taxon-name-part><tp:taxon-name-part taxon-name-part-type="species" reg="culcitatus">culcitatus</tp:taxon-name-part></tp:taxon-name></italic></bold> (Blandford), was known only from the holotype collected in Panama, despite being one of the three first described species in the genus (Blandford 1897). This distinctive species is unique in the genus in for having a large patch of dense long setae on the anterolateral area of the pronotum, obscuring a large impression there. The impression with long setae is likely to be a repository for fungal spores, but nothing is known of the biology of this elusive species.</p><p><bold><italic><tp:taxon-name><tp:taxon-name-part taxon-name-part-type="genus" reg="Scolytodes">Scolytodes</tp:taxon-name-part><tp:taxon-name-part taxon-name-part-type="species" reg="spadix">spadix</tp:taxon-name-part></tp:taxon-name></italic></bold> (Blackman, 1943) seems to be common in Costa Rica based on the multiple collections reported here, though all are from the Caribbean side of Costa Rica; it was previously known from a single specimen taken from a mahogany log thought to have originated in Guatemala. The two host records reported here are from unrelated tree species in the families <tp:taxon-name><tp:taxon-name-part taxon-name-part-type="family">Meliaceae</tp:taxon-name-part></tp:taxon-name> and <tp:taxon-name><tp:taxon-name-part taxon-name-part-type="family">Urticaceae</tp:taxon-name-part></tp:taxon-name>.</p><p><bold><italic><tp:taxon-name><tp:taxon-name-part taxon-name-part-type="genus" reg="Pycnarthrum">Pycnarthrum</tp:taxon-name-part><tp:taxon-name-part taxon-name-part-type="species" reg="fulgidum">fulgidum</tp:taxon-name-part></tp:taxon-name></italic></bold> Wood, 1977 was known only from the original series collected from a broken log of <italic><tp:taxon-name><tp:taxon-name-part taxon-name-part-type="genus" reg="Guarea">Guarea</tp:taxon-name-part></tp:taxon-name></italic> (<tp:taxon-name><tp:taxon-name-part taxon-name-part-type="family">Meliaceae</tp:taxon-name-part></tp:taxon-name>) in lowland Colombia. The new record for Costa Rica is based on a male found in a Malaise trap collection in secondary forest at La Selva Biological Station.</p><table-wrap id="T1" position="float" orientation="portrait"><label>Table 1.</label><caption><p>Species of <italic><tp:taxon-name><tp:taxon-name-part taxon-name-part-type="genus" reg="Scolytodes">Scolytodes</tp:taxon-name-part></tp:taxon-name></italic> not previously found in Costa Rica. <abbrev xmlns:xlink="http://www.w3.org/1999/xlink" xlink:title="collection" id="ABBRID0EXUBI" xlink:type="simple">Coll</abbrev>=collection. <abbrev xmlns:xlink="http://www.w3.org/1999/xlink" xlink:title="flight intercept trap" id="ABBRID0E2UBI" xlink:type="simple">FIT</abbrev>=flight intercept trap, <abbrev xmlns:xlink="http://www.w3.org/1999/xlink" xlink:title="canopy fogging" id="ABBRID0E6UBI" xlink:type="simple">FOG</abbrev>=canopy fogging, <abbrev xmlns:xlink="http://www.w3.org/1999/xlink" xlink:title="Malaise trap" id="ABBRID0EDVBI" xlink:type="simple">MAL</abbrev>= Malaise trap, <abbrev xmlns:xlink="http://www.w3.org/1999/xlink" xlink:title="Winkler funnel litter samples" id="ABBRID0EHVBI" xlink:type="simple">WFL</abbrev>=Winkler funnel litter samples. Full specimen data are given in Suppl. material <xref ref-type="supplementary-material" rid="S1">1</xref>: Table S1.</p></caption><table id="TID0ELCAI" rules="all"><tbody><tr><th rowspan="1" colspan="1">Species</th><th rowspan="1" colspan="1">Sites (specimens)</th><th rowspan="1" colspan="1">Previous range</th><th rowspan="1" colspan="1">Costa Rica province</th><th rowspan="1" colspan="1">Altitude</th><th rowspan="1" colspan="1">Host or <abbrev xmlns:xlink="http://www.w3.org/1999/xlink" xlink:title="collection" id="ABBRID0EHWBI" xlink:type="simple">Coll</abbrev>. Method</th></tr><tr><td rowspan="1" colspan="1"><italic><tp:taxon-name><tp:taxon-name-part taxon-name-part-type="genus" reg="Scolytodes">S.</tp:taxon-name-part><tp:taxon-name-part taxon-name-part-type="species" reg="clusiacolens">clusiacolens</tp:taxon-name-part></tp:taxon-name></italic> Wood</td><td rowspan="1" colspan="1">1 (6)</td><td rowspan="1" colspan="1">Mexico, Honduras</td><td rowspan="1" colspan="1">Heredia</td><td rowspan="1" colspan="1">1450–1550 m</td><td rowspan="1" colspan="1"><italic><tp:taxon-name><tp:taxon-name-part taxon-name-part-type="genus" reg="Clusia">Clusia</tp:taxon-name-part></tp:taxon-name></italic>, small branch</td></tr><tr><td rowspan="1" colspan="1"><italic><tp:taxon-name><tp:taxon-name-part taxon-name-part-type="genus" reg="Scolytodes">S.</tp:taxon-name-part><tp:taxon-name-part taxon-name-part-type="species" reg="crinalis">crinalis</tp:taxon-name-part></tp:taxon-name></italic> Wood</td><td rowspan="1" colspan="1">2 (2)</td><td rowspan="1" colspan="1">Venezuela</td><td rowspan="1" colspan="1">Heredia</td><td rowspan="1" colspan="1">1450–2050 m</td><td rowspan="1" colspan="1"><abbrev xmlns:xlink="http://www.w3.org/1999/xlink" xlink:title="flight intercept trap" id="ABBRID0ESYBI" xlink:type="simple">FIT</abbrev>, <abbrev xmlns:xlink="http://www.w3.org/1999/xlink" xlink:title="Malaise trap" id="ABBRID0EWYBI" xlink:type="simple">MAL</abbrev></td></tr><tr><td rowspan="1" colspan="1"><italic><tp:taxon-name><tp:taxon-name-part taxon-name-part-type="genus" reg="Scolytodes">S.</tp:taxon-name-part><tp:taxon-name-part taxon-name-part-type="species" reg="culcitatus">culcitatus</tp:taxon-name-part></tp:taxon-name></italic> (Blandford)</td><td rowspan="1" colspan="1">1 (2)</td><td rowspan="1" colspan="1">Panama</td><td rowspan="1" colspan="1">Cartago</td><td rowspan="1" colspan="1">2800–3000 m</td><td rowspan="1" colspan="1">unknown</td></tr><tr><td rowspan="1" colspan="1"><italic><tp:taxon-name><tp:taxon-name-part taxon-name-part-type="genus" reg="Scolytodes">S.</tp:taxon-name-part><tp:taxon-name-part taxon-name-part-type="species" reg="libidus">libidus</tp:taxon-name-part></tp:taxon-name></italic> Wood</td><td rowspan="1" colspan="1">4 (5)</td><td rowspan="1" colspan="1">Venezuela</td><td rowspan="1" colspan="1">Cartago, Heredia</td><td rowspan="1" colspan="1">1950–2600 m</td><td rowspan="1" colspan="1"><abbrev xmlns:xlink="http://www.w3.org/1999/xlink" xlink:title="flight intercept trap" id="ABBRID0EY1BI" xlink:type="simple">FIT</abbrev>, <abbrev xmlns:xlink="http://www.w3.org/1999/xlink" xlink:title="Malaise trap" id="ABBRID0E31BI" xlink:type="simple">MAL</abbrev>, <abbrev xmlns:xlink="http://www.w3.org/1999/xlink" xlink:title="Winkler funnel litter samples" id="ABBRID0EA2BI" xlink:type="simple">WFL</abbrev></td></tr><tr><td rowspan="1" colspan="1"><italic><tp:taxon-name><tp:taxon-name-part taxon-name-part-type="genus" reg="Scolytodes">S.</tp:taxon-name-part><tp:taxon-name-part taxon-name-part-type="species" reg="reticulatus">reticulatus</tp:taxon-name-part></tp:taxon-name></italic> (Wood)</td><td rowspan="1" colspan="1">1 (3)</td><td rowspan="1" colspan="1">Mexico</td><td rowspan="1" colspan="1">San José</td><td rowspan="1" colspan="1">1200 m</td><td rowspan="1" colspan="1"><italic><tp:taxon-name><tp:taxon-name-part taxon-name-part-type="genus" reg="Ficus">Ficus</tp:taxon-name-part></tp:taxon-name></italic> branch</td></tr><tr><td rowspan="1" colspan="1"><italic><tp:taxon-name><tp:taxon-name-part taxon-name-part-type="genus" reg="Scolytodes">S.</tp:taxon-name-part><tp:taxon-name-part taxon-name-part-type="species" reg="spadix">spadix</tp:taxon-name-part></tp:taxon-name></italic> (Blandford)</td><td rowspan="1" colspan="1">7 (10)</td><td rowspan="1" colspan="1">Guatemala? (see text)</td><td rowspan="1" colspan="1">Heredia</td><td rowspan="1" colspan="1">50–550 m</td><td rowspan="1" colspan="1"><italic><tp:taxon-name><tp:taxon-name-part taxon-name-part-type="genus" reg="Carapa">Carapa</tp:taxon-name-part></tp:taxon-name></italic>, <italic><tp:taxon-name><tp:taxon-name-part taxon-name-part-type="genus" reg="Coussapoa">Coussapoa</tp:taxon-name-part></tp:taxon-name></italic>, <abbrev xmlns:xlink="http://www.w3.org/1999/xlink" xlink:title="canopy fogging" id="ABBRID0EY4BI" xlink:type="simple">FOG</abbrev>, <abbrev xmlns:xlink="http://www.w3.org/1999/xlink" xlink:title="Malaise trap" id="ABBRID0E34BI" xlink:type="simple">MAL</abbrev></td></tr></tbody></table></table-wrap></sec></tp:treatment-sec><tp:treatment-sec><!--Section generated to contain objects referenced in tp:taxon-treatment.--><supplementary-material xmlns:xlink="http://www.w3.org/1999/xlink" id="S1" position="float" orientation="portrait" xlink:type="simple"><label>Supplementary material 1</label><p>Table S1</p><p>Data type: occurrences</p><p>Explanation note: New records of <tp:taxon-name><tp:taxon-name-part taxon-name-part-type="genus" reg="Scolytodes">Scolytodes</tp:taxon-name-part></tp:taxon-name> and <tp:taxon-name><tp:taxon-name-part taxon-name-part-type="genus" reg="Pycnarthrum">Pycnarthrum</tp:taxon-name-part></tp:taxon-name> from Costa Rica. Species marked in bold are new country records, see Table <xref ref-type="table" rid="T1">1</xref> in text.</p><media xlink:href="zookeys-863-001-s001.xls" mimetype="application" mime-subtype="vnd.ms-excel" position="float" orientation="portrait" xlink:type="simple" id="oo_315718.xls"/><permissions><license xlink:type="simple"><license-p>This dataset is made available under the Open Database License (http://opendatacommons.org/licenses/odbl/1.0/). The Open Database License (ODbL) is a license agreement intended to allow users to freely share, modify, and use this Dataset while maintaining this same freedom for others, provided that the original source and author(s) are credited.</license-p></license></permissions><attrib specific-use="authors">Bjarte H. Jordal, Lawrence R. Kirkendall</attrib></supplementary-material></tp:treatment-sec><ref-list><ref id="B14"><mixed-citation xmlns:xlink="http://www.w3.org/1999/xlink" xlink:type="simple"><person-group><name name-style="western"><surname>Wood</surname><given-names>SL</given-names></name></person-group> (<year>1975</year>) <article-title>New synonomy and new species of American bark beetles (<tp:taxon-name><tp:taxon-name-part taxon-name-part-type="order">Coleoptera</tp:taxon-name-part></tp:taxon-name>: <tp:taxon-name><tp:taxon-name-part taxon-name-part-type="family">Scolytidae</tp:taxon-name-part></tp:taxon-name>).</article-title><source>Great Basin Naturalist</source><volume>35</volume>: <fpage>21</fpage>–<lpage>32</lpage>.</mixed-citation></ref><ref id="B8"><mixed-citation xmlns:xlink="http://www.w3.org/1999/xlink" xlink:type="simple"><person-group><name name-style="western"><surname>Jordal</surname><given-names>BH</given-names></name></person-group> (<year>2018</year>) <article-title>Hidden gems in museum cabinets: new species and new distributional records of <italic><tp:taxon-name><tp:taxon-name-part taxon-name-part-type="genus">Scolytodes</tp:taxon-name-part></tp:taxon-name></italic> (<tp:taxon-name><tp:taxon-name-part taxon-name-part-type="order">Coleoptera</tp:taxon-name-part></tp:taxon-name>: <tp:taxon-name><tp:taxon-name-part taxon-name-part-type="subfamily">Scolytinae</tp:taxon-name-part></tp:taxon-name>).</article-title><source>Zootaxa</source><volume>4504</volume>: <fpage>076</fpage>–<lpage>104</lpage>. <ext-link xlink:type="simple" ext-link-type="doi" xlink:href="10.11646/zootaxa.4504.1.4">https://doi.org/10.11646/zootaxa.4504.1.4</ext-link></mixed-citation></ref></ref-list></tp:taxon-treatment>
