# Supplementary material for: Rainforest and cloud forest Scolytodes (Curculionidae, Scolytinae, Hexacolini) from the Arthropods of La Selva inventory in Costa Rica: new species, new synonymy, new records
Source: Zookeys. 2019 Jul 11;863:1–34. doi: 10.3897/zookeys.863.33183 (PMC6639350; doi:10.3897/zookeys.863.33183)
Supplement: Supplementary material 1 [file zookeys-863-001-s001.xls]

## Sheet: Table 1
Supplementary Table 1. New records of Scolytodes and Pycnarthrum from Costa Rica. Species marked in bold are new country records, see Table 1 in text.
Species	Author	Country	Locality	Latitude	Longitude		Collector	Date		Host plant/ trap
Pycnarthrum fulgidum	Wood	Costa Rica	Heredia, Est. Biol. La Selva, 50-150 m	10.43	-84.01		L.R. Kirkendall	1993-04-02		secondary forest
Scolytodes ageratinae	Wood	Costa Rica	San José, Cerro de la Muerte, La Cañon, Genesis II, 2350 m	9.69	-83.92		Kenji Nishida	2003-03-20		Ageratiana ixiocladon
Scolytodes alni	Wood	Costa Rica	Alajuela, Volcan Poas NP, 2500 m	10.17	-84.24		S&J Peck	1997-04-28		flight intercept trap
Scolytodes alni	Wood	Costa Rica	Heredia, 6 km ENE Vara Blanca, 1950-–2050 m	10.17	-84.10		L.R. Kirkendall	2002-02-21		flight intercept trap
Scolytodes alni	Wood	Costa Rica	Heredia, 9 km NE Vara Blanca, 1450-–1550 m	10.20	-84.11		L.R. Kirkendall	2005-04-17		Malaise trap
Scolytodes alni	Wood	Costa Rica	San José, 27 km N San Isidro, 2100 m	9.54	-83.71		P. Hanson & C. Godoy	2003-04-02		flight intercept trap
Scolytodes alni	Wood	Costa Rica	San José, San isidro de Cordnado, Valle central, 1400 m	9.99	-83.99		G. Corrales	1992-04-01		Alnus acuminata
Scolytodes angulus	Jordal & Kirkendall	Costa Rica	Puntareas, Monteverde, Est. Biol. Monteverde, 1730 m	10.30	-84.80		R. Anderson	1998-06-22		montane forest litter
Scolytodes callosus	Jordal & Kirkendall	Costa Rica	Heredia, 10 km SE La Virgen, 450–550 m	10.35	-84.05		L.R. Kirkendall	2003-03-16		1 cm branch Clusia sp.
Scolytodes callosus	Jordal & Kirkendall	Costa Rica	Heredia, 16 km SSE La Virgen, 1050–1150 m	10.25	-84.09		L.R. Kirkendall	2001-02-19		Clusiasp.
Scolytodes callosus	Jordal & Kirkendall	Costa Rica	Heredia, 16 km SSE La Virgen, 1050–1150 m	10.25	-84.09		L.R. Kirkendall	2003-03-21		flight intercept trap
Scolytodes callosus	Jordal & Kirkendall	Costa Rica	Heredia, 9 km NE Vara Blanca, 1450-–1550 m	10.20	-84.11		L.R. Kirkendall	2005-04-06		Clusia sp. twig
Scolytodes callosus	Jordal & Kirkendall	Costa Rica	Heredia, 9 km NE Vara Blanca, 1450-–1550 m	10.20	-84.11		L.R. Kirkendall	2005-03-20		flight intercept trap
Scolytodes callosus	Jordal & Kirkendall	Costa Rica	Heredia, 9 km NE Vara Blanca, 1450-–1550 m	10.20	-84.11		L.R. Kirkendall	2005-02-20		flight intercept trap
Scolytodes callosus	Jordal & Kirkendall	Costa Rica	Heredia, 9 km NE Vara Blanca, 1450-–1550 m	10.20	-84.11		L.R. Kirkendall	2005-04-17		flight intercept trap
Scolytodes callosus	Jordal & Kirkendall	Costa Rica	Heredia, near Virgen de Socorro, 1475 m	10.26	-84.16		L.R. Kirkendall	2005-04-11		small branch of Clusia sp.
Scolytodes catinus	Jordal & Kirkendall	Costa Rica	Heredia, near Virgen de Socorro, 1475 m	10.26	-84.16		L.R. Kirkendall	2005-04-11		small branch of Clusia sp.
Scolytodes clusiacolens	Wood	Costa Rica	Heredia, 9 km NE Vara Blanca, 1450-–1550 m	10.20	-84.11		L.R. Kirkendall	2005-04-09		small branch Clusia sp.
Scolytodes comosus	Jordal & Kirkendall	Costa Rica	Alajuela, Res. forest. San Ramon 25 km N.O. San Ramon	10.26	-84.35		L.R. Kirkendall	1993-11-20		fallen Cecropia petiole
Scolytodes comosus	Jordal & Kirkendall	Costa Rica	Heredia, 9 km NE Vara Blanca, 1450-–1550 m	10.20	-84.11		L.R. Kirkendall	2005-04-11		fallen Cecropia petiole
Scolytodes costabilis	Wood	Costa Rica	Heredia, 16 km SSE La Virgen, 1050–1150 m	10.25	-84.09		L.R. Kirkendall	2001-02-20		flight intercept trap
Scolytodes costabilis	Wood	Costa Rica	Heredia, Est. Biol. La Selva, 50-150 m	10.43	-84.01			2000-05-05		canopy fogging Goethalsia meiantha
Scolytodes costabilis	Wood	Costa Rica	Puntarenas, La Gamba, Piedras Blancas NP, Esquinas rainforest	8.699	-83.20		Erwin Holzer	2006-05-28
Scolytodes costabilis	Wood	Costa Rica	San José, Zurquí de Moravia, 1600 m	10.05	-84.01		L.R. Kirkendall	1997-07-07		Dead branch of Cecropia insignis
Scolytodes costabilis	Wood	Costa Rica	San José, Zurquí de Moravia, 1600 m	10.05	-84.01		P. Hanson	1995-11-01		Malaise trap
Scolytodes costabilis	Wood	Costa Rica	San José, Zurquí de Moravia, 1600 m	10.05	-84.01		L.R. Kirkendall	1997-07-11		dead branch of Cecropia insignis
Scolytodes crinalis	Wood	Costa Rica	Heredia, 9 km NE Vara Blanca, 1450-–1550 m	10.20	-84.11		L.R. Kirkendall	2005-03-20		Malaise trap
Scolytodes crinalis	Wood	Costa Rica	Heredia, 9 km NE Vara Blanca, 1950-2050 m	10.20	-84.11		L.R. Kirkendall	2002-02-21		flight intercept trap
Scolytodes culcitatus	(Blandford)	Costa Rica	Cartago, Villa Mills , La Georgina, 2800–3000 m	9.59	-83.71		J. Prena	2003-03-06
Scolytodes fimbriatus	Jordal & Kirkendall	Costa Rica	Alajuela, N Slope Volcan de Rincon, 2km W Pos Rios, 550 m	10.89	-85.39		J.T. Doyen & P. A. Opler	1985-05-22		blacklight trap
Scolytodes gunnerae	Wood	Costa Rica	Heredia, 6 km ENE Vara Blanca, 1950-–2050 m	10.17	-84.10		L.R. Kirkendall	2002-03-22		flight intercept trap
Scolytodes gunnerae	Wood	Costa Rica	Heredia, 6 km ENE Vara Blanca, 1950-–2050 m	10.17	-84.10		L.R. Kirkendall	2002-04-21		flight intercept trap
Scolytodes gunnerae	Wood	Costa Rica	Heredia, 6 km ENE Vara Blanca, 1950-–2050 m	10.17	-84.10		Kenji Nishida	2002-11-10		Gunnera insignis, live leaf petiole
Scolytodes immanis	Wood	Costa Rica	Cartago, near Villa Mills, Hwy. #2 KM95 , 3200 m	9.58	-83.76		H. Goulet-L. Masner	1985-04-13
Scolytodes irazuensis	Wood	Costa Rica	Heredia, 9 km NE Vara Blanca, 1450-–1550 m	10.20	-84.11		L.R. Kirkendall	2005-04-06		Oreopanax xalapensis trunk
Scolytodes libidus	Wood	Costa Rica	Cartago, El Guarco, San Isidro, Madre Selva, Finca Los Lagos, 2600m	9.83	-83.97		M. M. Chavarria	1990-06-01		Malaise trap
Scolytodes libidus	Wood	Costa Rica	Heredia, 6 km ENE Vara Blanca, 1950-–2050 m	10.17	-84.10			2002-03-16		Winkler extraction
Scolytodes libidus	Wood	Costa Rica	Heredia, 6 km ENE Vara Blanca, 1950-–2050 m	10.17	-84.10		L.R. Kirkendall	2002-03-22		flight intercept trap
Scolytodes libidus	Wood	Costa Rica	Heredia, 6 km ENE Vara Blanca, 1950-–2050 m	10.17	-84.10		L.R. Kirkendall	2002-02-21		flight intercept trap
Scolytodes minutissimus	Schedl	Costa Rica	Heredia, Est. Biol. La Selva, 50-150 m	10.43	-84.01			2000-05-09		canopy fogging Goethalsia meiantha
Scolytodes minutissimus	Schedl	Costa Rica	Heredia, Est. Biol. La Selva, 50-150 m	10.43	-84.01			2000-05-11		canopy fogging Goethalsia meiantha
Scolytodes montanus	Jordal	Costa Rica	Heredia, 16 km SSE La Virgen, 1050–1150 m	10.25	-84.09			2001-02-23		Winkler extraction
Scolytodes montanus	Jordal	Costa Rica	Heredia, 9 km NE Vara Blanca, 1450-–1550 m	10.20	-84.11			2005-03-06		Winkler extraction
Scolytodes montanus	Jordal	Costa Rica	Heredia, 9 km NE Vara Blanca, 1450-–1550 m	10.20	-84.11			2005-04-15		Winkler extraction
Scolytodes montanus	Jordal	Costa Rica	Puntarenas, Coto Brus, Pittier, Estación Pittier, 1680 m	8.94	-82.83		W. Porras	2000-11-11		mantillo (soil/litter)
Scolytodes montanus	Jordal	Costa Rica	San José, Zurquí de Moravia, 1600 m	10.05	-84.01		L.R. Kirkendall, H.J. Lezama	1997-07-05		flight intercept trap
Scolytodes montanus	Jordal	Costa Rica	San José, Zurquí de Moravia, 1600 m	10.05	-84.01		L.R. Kirkendall, H.J. Lezama	1997-07-11		flight intercept trap
Scolytodes mundus	Jordal & Kirkendall	Costa Rica	Heredia, 11 km SE La Virgen, 450–550 m	10.32	-84.06			2003-04-12		canopy fogging Stryphnodendron excelsum
Scolytodes mundus	Jordal & Kirkendall	Costa Rica	Heredia, 11 km SE La Virgen, 450–550 m	10.32	-84.06			2003-02-16		canopy fogging diverse trees
Scolytodes mundus	Jordal & Kirkendall	Costa Rica	Heredia, 11 km SE La Virgen, 450–550 m	10.32	-84.06			2003-03-17		canopy fogging unident. large tree
Scolytodes niger	Jordal & Kirkendall	Costa Rica	Guanacaste Cons. Area, Rincon de la Vieja, Las Pailas, 1400 m	10.77	-85.35		R. Anderson	1996-02-18		Clusea rosea forest litter
Scolytodes niger	Jordal & Kirkendall	Costa Rica	Heredia, 9 km NE Vara Blanca, 1950-2050 m	10.20	-84.11		L.R. Kirkendall	2002-02-21		flight intercept trap
Scolytodes niger	Jordal & Kirkendall	Costa Rica	Puntarenas Est. Biol. Las Cruces, 1425 m	8.78	-82.96		R. Anderson	1998-06-22		wet cloud forest litter
Scolytodes niger	Jordal & Kirkendall	Costa Rica	San José, Zurquí de Moravia, 1600 m	10.05	-84.01		L.R. Kirkendall, H.J. Lezama	1997-07-05		flight intercept trap
Scolytodes nudifrons	Jordal	Costa Rica	Heredia, 9 km NE Vara Blanca, 1450-–1550 m	10.20	-84.11		L.R. Kirkendall	2005-04-08		Clusia, small branch
Scolytodes nudifrons	Jordal	Costa Rica	Heredia, 9 km NE Vara Blanca, 1450-–1550 m	10.20	-84.11		L.R. Kirkendall	2005-04-09		Ficus sp.
Scolytodes nudifrons	Jordal	Costa Rica	Heredia, 9 km NE Vara Blanca, 1450-–1550 m	10.20	-84.11		L.R. Kirkendall	2005-03-20		flight intercept trap
Scolytodes parvipilus	Jordal & Kirkendall	Costa Rica	Cartago, Tapanti, 4000 ft	9.76	-83.79		S.L.	1963-09-17		unknown broken branch
Scolytodes parvipilus	Jordal & Kirkendall	Costa Rica	Heredia, 16 km SSE La Virgen, 1050–1150 m	10.25	-84.09		L.R. Kirkendall	2001-02-20		flight intercept trap
Scolytodes piceus	Wood	Costa Rica	Heredia, 6 km ENE Vara Blanca, 1950-–2050 m	10.17	-84.10		L.R. Kirkendall	2002-02-21		flight intercept trap
Scolytodes piceus	Wood	Costa Rica	Heredia, Est. Biol. La Selva, 50-150 m	10.43	-84.01			1994-01-07		canopy fogging Virola koschnyi
Scolytodes piceus	Wood	Costa Rica	Heredia, Est. Biol. La Selva, 50-150 m	10.43	-84.01			2000-05-16		canopy fogging Goethalsia meiantha
Scolytodes piceus	Wood	Costa Rica	Heredia, Est. Biol. La Selva, 50-150 m	10.43	-84.01			1998-02-05		Malaise trap
Scolytodes planifrons	Jordal & Kirkendall	Costa Rica	Heredia, 6 km ENE Vara Blanca, 1950-–2050 m	10.17	-84.10			2002-02-17		Winkler extraction
Scolytodes planifrons	Jordal & Kirkendall	Costa Rica	Heredia, 9 km NE Vara Blanca, 1450-–1550 m	10.20	-84.11			2005-03-22		Winkler extraction
Scolytodes plenus	Jordal & Kirkendall	Costa Rica	Heredia, 16 km SSE La Virgen, 1050–1150 m	10.25	-84.09		L.R. Kirkendall	2001-03-21		flight intercept trap
Scolytodes plenus	Jordal & Kirkendall	Costa Rica	Heredia, 9 km NE Vara Blanca, 1450-–1550 m	10.20	-84.11		L.R. Kirkendall	2005-04-17		flight intercept trap
Scolytodes plenus	Jordal & Kirkendall	Costa Rica	Heredia, 9 km NE Vara Blanca, 1450-–1550 m	10.20	-84.11		L.R. Kirkendall	2005-03-20		flight intercept trap
Scolytodes plenus	Jordal & Kirkendall	Costa Rica	Puntarenas Est. Biol. Las Cruces, 1425 m	8.78	-82.96		R. Anderson	1998-06-22		wet cloud forest litter
Scolytodes plenus	Jordal & Kirkendall	Costa Rica	San José, Zurquí de Moravia, 1600 m	10.05	-84.01		C.W & L.B. O'Brien	1998-09-01		flight intercept trap
Scolytodes porosus	Jordal & Kirkendall	Costa Rica	Heredia, 9 km NE Vara Blanca, 1450-–1550 m	10.20	-84.11			2005-03-08		Malaise trap
Scolytodes porosus	Jordal & Kirkendall	Costa Rica	Heredia, 9 km NE Vara Blanca, 1450-–1550 m	10.20	-84.11		L.R. Kirkendall	2005-04-06		Clusia sp., twig
Scolytodes profundus	Jordal & Kirkendall	Costa Rica	Alajuela, Volcan Poas, 2500 m	10.17	-84.24		S&J Peck	1997-06-28		wet montain forest
Scolytodes profundus	Jordal & Kirkendall	Costa Rica	Alajuela, Volcan Poas, 2500 m	10.18	-84.23		R. Anderson	1997-06-06		wet cloud forest litter
Scolytodes profundus	Jordal & Kirkendall	Costa Rica	Guanacaste Cons. Area, Rincon de la Vieja, Las Pailas, 1650 m	10.79	-85.34		R. Anderson	1996-11-19		windblown cloud forest ridge litter
Scolytodes profundus	Jordal & Kirkendall	Costa Rica	Heredia, 6 km ENE Vara Blanca, 1950-–2050 m	10.17	-84.10			2002-03-16		Winkler extraction
Scolytodes profundus	Jordal & Kirkendall	Costa Rica	Heredia, Cerro Chompipe, 2100 m, 10 km NNE Heredia	10.08	-84.07		S&J Peck	1997-06-27		flight intercept trap
Scolytodes pumilus	Wood	Costa Rica	San José, Cerro de la Muerte, 16 km S Empalme. 2600 m	9.67	-83.87		P. Hanson	1990-03-01		Malaise trap
Scolytodes reticulatus	(Wood)	Costa Rica	San José, Univ. CR, San Pedro, 1200 m	9.94	-84.05		L.R. Kirkendall	1999-07-09
Scolytodes seriatus	Jordal & Kirkendall	Costa Rica	Heredia, 6 km ENE Vara Blanca, 1950-–2050 m	10.17	-84.10			2002-04-13		sweep net
Scolytodes seriatus	Jordal & Kirkendall	Costa Rica	Heredia, 6 km ENE Vara Blanca, 1950-–2050 m	10.17	-84.10			2002-04-21		flight intercept trap
Scolytodes seriatus	Jordal & Kirkendall	Costa Rica	Heredia, 6 km ENE Vara Blanca, 1950-–2050 m	10.17	-84.10			2002-02-21		flight intercept trap
Scolytodes seriatus	Jordal & Kirkendall	Costa Rica	Heredia, 6 km ENE Vara Blanca, 1950-–2050 m	10.17	-84.10			2002-04-09		Malaise trap
Scolytodes simplex	Jordal & Kirkendall	Costa Rica	Cartago, km 89 Pan Am Highway, Cerro de la Muerte, 3300m	9.57	-83.75		R. Anderson	1996-02-10		elfin amboo forest litter
Scolytodes simplex	Jordal & Kirkendall	Costa Rica	San José, km. 89 IntAmHighway, Cerro Buenavista, 3200 m	9.56	-83.76		R. Anderson	1998-06-18		elfin amboo mixed litter
Scolytodes spadix	(Blackman)	Costa Rica	Heredia, 11 km SE La Virgen, 450–550 m	10.32	-84.06		L.R. Kirkendall	2003-03-12		Carapa sp., thick bark of trunk
Scolytodes spadix	(Blackman)	Costa Rica	Heredia, 11 km SE La Virgen, 450–550 m	10.32	-84.06		L.R. Kirkendall	2003-03-12		Coussapoa sp. 4 cm dia branch
Scolytodes spadix	(Blackman)	Costa Rica	Heredia, Braulio Carrillo N.P., 500 m	10.37	-83.99		H. Goulet-L. Masner	1985-04-10
Scolytodes spadix	(Blackman)	Costa Rica	Heredia, Est. Biol. La Selva, 50–150 m	10.43	-84.01			1993-05-07		canopy fogging Virola koschnyi
Scolytodes spadix	(Blackman)	Costa Rica	Heredia, Est. Biol. La Selva, 50–150 m	10.43	-84.01			1994-10-14		canopy fogging Pentaclethra macroloba
Scolytodes spadix	(Blackman)	Costa Rica	Heredia, Est. Biol. La Selva, 50–150 m	10.43	-84.01			1993-08-03		Malaise trap
Scolytodes spadix	(Blackman)	Costa Rica	Heredia, Est. Biol. La Selva, 50–150 m	10.43	-84.01			1994-10-13		canopy fogging Hernandia didymanthera
Scolytodes spatulatus	Jordal & Kirkendall	Costa Rica	Heredia, 11 km ESE La Virgen, 250–350 m	10.39	-84.06		L.R. Kirkendall	2004-03-21		flight intercept trap
Scolytodes squamatifrons	Jordal & Kirkendall	Costa Rica	San José, km. 68 Pan Am Highway, Tres de Junio bog, 2600 m	9.67	-83.87		R. Anderson	1996-11-10		litter sifting
Scolytodes sufflatus	Jordal & Kirkendall	Costa Rica	Alajuela, Volcan Poas, 2500 m	10.18	-84.23		R. Anderson	1997-06-06		wet cloud forest litter
Scolytodes sufflatus	Jordal & Kirkendall	Costa Rica	Heredia, 6 km ENE Vara Blanca, 1950-–2050 m	10.17	-84.10		L.R. Kirkendall	2002-04-21		flight intercept trap
Scolytodes sufflatus	Jordal & Kirkendall	Costa Rica	Heredia, 6 km ENE Vara Blanca, 1950-–2050 m	10.17	-84.10		L.R. Kirkendall	2002-03-22		flight intercept trap
Scolytodes sufflatus	Jordal & Kirkendall	Costa Rica	San José, km. 72, Int. Amer. Hwy. 3 km W. Ojo de Agua, 2950 m	9.62	-83.83		R. Anderson	1997-06-07		Oak forest litter
Scolytodes sulcifrons	Jordal & Kirkendall	Costa Rica	Heredia, 10 km SE La Virgen, 450–550 m	10.35	-84.05		L.R. Kirkendall	2003-03-14		unknown broken branch (9 cm dia.)
Scolytodes swieteniae	(Blackman)	Costa Rica	Heredia, 10 km SE La Virgen, 450–550 m	10.35	-84.05		L.R. Kirkendall	2003-02-23		flight intercept trap
Scolytodes triangulus	Jordal	Costa Rica	Heredia, 11 km SE La Virgen, 450–550 m	10.32	-84.06			2003-04-18		sweep net
Scolytodes unipunctatus	(Blandford)	Costa Rica	Heredia, 11 km SE La Virgen, 450–550 m	10.32	-84.06			2003-03-18		Winkler extraction
Scolytodes unipunctatus	(Blandford)	Costa Rica	San José, Zurquí de Moravia, 1600 m	10.05	-84.01		P. Hanson	1994-01-01		Malaise trap
Scolytodes venustulus	Wood	Costa Rica	Heredia, 6 km ENE Vara Blanca, 1950-–2050 m	10.17	-84.10			2002-04-21		Winkler extraction
Scolytodes venustulus	Wood	Costa Rica	Heredia, 6 km ENE Vara Blanca, 1950-–2050 m	10.17	-84.10		L.R. Kirkendall	2002-02-21		flight intercept trap
